# Supplementary material for: 3-Benzyl-5-benzyl­idene-2-sulfanylidene-1,3-thia­zolidin-4-one
Source: Acta Crystallogr Sect E Struct Rep Online. 2011 Jul 23;67(Pt 8):o2083. doi: 10.1107/S1600536811027450 (PMC3213525; doi:10.1107/S1600536811027450)
Supplement: Supplementary file 1 [file e-67-o2083-sup1.cif]

##############################################################################
#                                                                            #
# This CIF contains the data in a paper accepted for publication in          #
# Acta Crystallographica Section E. It conforms to the requirements of       #
# Notes for Authors for Acta Crystallographica Section E, and has been       #
# peer reviewed under the auspices of the IUCr Commission on Journals.       #
#                                                                            #
# Full details of the Crystallographic Information File format               #
# are given in the paper "The Crystallographic Information File (CIF):       #
# a New Standard Archive File for Crystallography" by S. R. Hall, F. H.      #
# Allen and I. D. Brown [Acta Cryst. (1991), A47, 655-685].                  #
#                                                                            #
# The current version of the core CIF dictionary is obtainable from          #
# ftp://ftp.iucr.org/pub/cif_core.dic.                                       #
#                                                                            #
# Software is freely available for graphical display of the structure(s)     #
# in this CIF. For information consult the CIF software page                 #
# http://www.iucr.org/resources/cif/software.                                #
#                                                                            #
# This file may be used for bona fide research purposes within the           #
# scientific community so long as proper attribution is given to the journal # 
# article from which it was obtained.                                        #
#                                                                            #
##############################################################################
data_I
_audit_creation_method     SHELXL-97
_chemical_name_systematic
;
3-Benzyl-5-benzylidene-2-sulfanylidene-1,3-thiazolidin-4-one
;
_chemical_name_common
;
;
_chemical_formula_moiety     'C17 H13 N O S2'
_chemical_formula_sum     'C17 H13 N O S2'
_chemical_formula_iupac     'C17 H13 N O S2'
_chemical_formula_weight     311.40
_chemical_melting_point     ?
_symmetry_cell_setting     triclinic
_symmetry_space_group_name_H-M     'P -1 '
_symmetry_space_group_name_Hall     '-P 1'
loop_
    _symmetry_equiv_pos_as_xyz
    'x, y, z'
    '-x, -y, -z'
_cell_length_a     6.3152(2)
_cell_length_b     10.8168(3)
_cell_length_c     11.4545(3)
_cell_angle_alpha     84.1150(9)
_cell_angle_beta     77.6000(9)
_cell_angle_gamma     76.1770(9)
_cell_volume     740.99(4)
_cell_formula_units_Z     2
_cell_measurement_reflns_used     6403
_cell_measurement_theta_min     2.59
_cell_measurement_theta_max     28.28
_cell_measurement_temperature     296(2)
_exptl_crystal_description     'needle'
_exptl_crystal_colour     'pale yellow'
_exptl_crystal_size_max     0.35
_exptl_crystal_size_mid     0.31
_exptl_crystal_size_min     0.15
_exptl_crystal_density_diffrn     1.396
_exptl_crystal_density_meas     ?
_exptl_crystal_density_method     'not measured'
_exptl_crystal_F_000     324
_exptl_absorpt_coefficient_mu     0.356
_exptl_absorpt_correction_type     multi-scan
_exptl_absorpt_process_details     '(SADABS;Bruker, 2007)'
_exptl_absorpt_correction_T_min     0.8855
_exptl_absorpt_correction_T_max     0.9485
_exptl_special_details     ?
_diffrn_ambient_temperature     296(2)
_diffrn_radiation_type     MoK\a
_diffrn_radiation_wavelength     0.71073
_diffrn_radiation_source     'fine-focus sealed tube'
_diffrn_radiation_monochromator     graphite
_diffrn_measurement_device_type     'Bruker KAPPA APEX II CCD'
_diffrn_measurement_method     '\f and \w scans'
_diffrn_detector_area_resol_mean     ?
_diffrn_reflns_number     13205
_diffrn_reflns_av_R_equivalents     0.0281
_diffrn_reflns_av_sigmaI/netI     0.0261
_diffrn_reflns_theta_min     3.39
_diffrn_reflns_theta_max     28.36
_diffrn_reflns_theta_full     26.00
_diffrn_measured_fraction_theta_max     0.966
_diffrn_measured_fraction_theta_full     0.988
_diffrn_reflns_limit_h_min     -8
_diffrn_reflns_limit_h_max     8
_diffrn_reflns_limit_k_min     -14
_diffrn_reflns_limit_k_max     14
_diffrn_reflns_limit_l_min     -15
_diffrn_reflns_limit_l_max     15
_diffrn_standards_number     0
_diffrn_standards_interval_count     .
_diffrn_standards_interval_time     .
_diffrn_standards_decay_%     ?
_refine_special_details
;
Refinement of <i>F</i>^2^ against ALL reflections. The weighted <i>R</i>-factor
<i>wR</i> and goodness of fit <i>S</i> are based on <i>F</i>^2^, conventional
<i>R</i>-factors <i>R</i> are based on <i>F</i>, with <i>F</i> set to zero for
negative <i>F</i>^2^. The threshold expression of <i>F</i>^2^ >
2\s(<i>F</i>^2^) is used only for calculating <i>R</i>-factors(gt) <i>etc</i>.
and is not relevant to the choice of reflections for refinement.
<i>R</i>-factors based on <i>F</i>^2^ are statistically about twice as large
as those based on <i>F</i>, and <i>R</i>- factors based on ALL data will be
even larger.
;
_reflns_number_total     3583
_reflns_number_gt     2930
_reflns_threshold_expression     I>2\s(I)
_refine_ls_structure_factor_coef     Fsqd
_refine_ls_matrix_type     full
_refine_ls_R_factor_all     0.0468
_refine_ls_R_factor_gt     0.0359
_refine_ls_wR_factor_gt     0.0917
_refine_ls_wR_factor_ref     0.1014
_refine_ls_goodness_of_fit_ref     1.033
_refine_ls_restrained_S_all     1.033
_refine_ls_number_reflns     3583
_refine_ls_number_parameters     190
_refine_ls_number_restraints     0
_refine_ls_hydrogen_treatment     constr
_refine_ls_weighting_scheme     calc
_refine_ls_weighting_details
         'calc w=1/[\s^2^(Fo^2^)+(0.0480P)^2^+0.1921P] where P=(Fo^2^+2Fc^2^)/3'
_atom_sites_solution_hydrogens     geom
_atom_sites_solution_primary     direct
_atom_sites_solution_secondary     difmap
_refine_ls_shift/su_max     0.000
_refine_ls_shift/su_mean     0.000
_refine_diff_density_max     0.277
_refine_diff_density_min     -0.258
_refine_ls_extinction_method     none
_refine_ls_extinction_coef     ?
loop_
    _atom_type_symbol
    _atom_type_description
    _atom_type_scat_dispersion_real
    _atom_type_scat_dispersion_imag
    _atom_type_scat_source
    'C' 'C' 0.0033 0.0016
                         'International Tables Vol C Tables 4.2.6.8 and 6.1.1.4'
    'H' 'H' 0.0000 0.0000
                         'International Tables Vol C Tables 4.2.6.8 and 6.1.1.4'
    'N' 'N' 0.0061 0.0033
                         'International Tables Vol C Tables 4.2.6.8 and 6.1.1.4'
    'O' 'O' 0.0106 0.0060
                         'International Tables Vol C Tables 4.2.6.8 and 6.1.1.4'
    'S' 'S' 0.1246 0.1234
                         'International Tables Vol C Tables 4.2.6.8 and 6.1.1.4'
_computing_data_collection     'APEXII (Bruker, 2007)'
_computing_cell_refinement     'SAINT (Bruker, 2007)'
_computing_data_reduction     'SAINT (Bruker, 2007)'
_computing_structure_solution     'SHELXS97 (Sheldrick, 2008)'
_computing_structure_refinement     'SHELXL97 (Sheldrick, 2008)'
_computing_molecular_graphics     'PLATON (Spek, 2009)'
_computing_publication_material
;
WinGX (Farrugia, 1999) and PLATON (Spek, 2009)
;
loop_
    _atom_site_type_symbol
    _atom_site_label
    _atom_site_fract_x
    _atom_site_fract_y
    _atom_site_fract_z
    _atom_site_U_iso_or_equiv
    _atom_site_adp_type
    _atom_site_calc_flag
    _atom_site_refinement_flags
    _atom_site_occupancy
    _atom_site_symmetry_multiplicity
    _atom_site_disorder_assembly
    _atom_site_disorder_group
    S S1 0.36101(6) 0.34929(4) 0.98088(4) 0.04416(12) Uani d . 1 1 . .
    S S2 0.24747(8) 0.57799(4) 0.82368(4) 0.05631(14) Uani d . 1 1 . .
    O O1 -0.0562(2) 0.18668(12) 0.89696(10) 0.0518(3) Uani d . 1 1 . .
    N N1 0.06938(19) 0.37139(12) 0.85045(10) 0.0382(3) Uani d . 1 1 . .
    C C3 0.2282(2) 0.22259(14) 0.99118(13) 0.0374(3) Uani d . 1 1 . .
    C C4 0.2515(2) 0.11550(14) 1.06168(13) 0.0401(3) Uani d . 1 1 . .
    H H4 0.1636 0.0602 1.0540 0.048 Uiso calc R 1 1 . .
    C C12 0.0019(3) 0.36707(14) 0.64596(13) 0.0414(3) Uani d . 1 1 . .
    C C5 0.3954(2) 0.07342(14) 1.14880(13) 0.0401(3) Uani d . 1 1 . .
    C C1 0.2109(2) 0.43656(15) 0.87728(13) 0.0395(3) Uani d . 1 1 . .
    C C2 0.0659(2) 0.25206(14) 0.91071(12) 0.0384(3) Uani d . 1 1 . .
    C C11 -0.0820(2) 0.42216(15) 0.76689(13) 0.0430(3) Uani d . 1 1 . .
    H H11A -0.1013 0.5141 0.7575 0.052 Uiso calc R 1 1 . .
    H H11B -0.2263 0.4036 0.8007 0.052 Uiso calc R 1 1 . .
    C C6 0.5720(3) 0.12723(16) 1.15454(15) 0.0481(4) Uani d . 1 1 . .
    H H6 0.6061 0.1920 1.0989 0.058 Uiso calc R 1 1 . .
    C C10 0.3525(3) -0.02573(16) 1.23169(16) 0.0529(4) Uani d . 1 1 . .
    H H10 0.2383 -0.0650 1.2282 0.063 Uiso calc R 1 1 . .
    C C7 0.6974(3) 0.08547(18) 1.24193(17) 0.0554(4) Uani d . 1 1 . .
    H H7 0.8146 0.1226 1.2448 0.066 Uiso calc R 1 1 . .
    C C13 -0.1276(3) 0.30505(19) 0.60087(17) 0.0594(5) Uani d . 1 1 . .
    H H13 -0.2644 0.2959 0.6464 0.071 Uiso calc R 1 1 . .
    C C17 0.2039(3) 0.38009(18) 0.57709(15) 0.0541(4) Uani d . 1 1 . .
    H H17 0.2924 0.4226 0.6058 0.065 Uiso calc R 1 1 . .
    C C8 0.6501(3) -0.01051(19) 1.32454(18) 0.0611(5) Uani d . 1 1 . .
    H H8 0.7336 -0.0378 1.3838 0.073 Uiso calc R 1 1 . .
    C C9 0.4783(3) -0.06585(19) 1.31873(19) 0.0651(5) Uani d . 1 1 . .
    H H9 0.4466 -0.1312 1.3742 0.078 Uiso calc R 1 1 . .
    C C16 0.2752(4) 0.3298(2) 0.46494(17) 0.0692(6) Uani d . 1 1 . .
    H H16 0.4123 0.3378 0.4190 0.083 Uiso calc R 1 1 . .
    C C14 -0.0563(5) 0.2564(2) 0.4888(2) 0.0784(6) Uani d . 1 1 . .
    H H14 -0.1455 0.2152 0.4591 0.094 Uiso calc R 1 1 . .
    C C15 0.1443(4) 0.2685(2) 0.42184(18) 0.0751(7) Uani d . 1 1 . .
    H H15 0.1925 0.2351 0.3466 0.090 Uiso calc R 1 1 . .
loop_
    _atom_site_aniso_label
    _atom_site_aniso_U_11
    _atom_site_aniso_U_22
    _atom_site_aniso_U_33
    _atom_site_aniso_U_12
    _atom_site_aniso_U_13
    _atom_site_aniso_U_23
    S1 0.0472(2) 0.0448(2) 0.0463(2) -0.01693(16) -0.01683(16) 0.00314(16)
    S2 0.0700(3) 0.0434(2) 0.0624(3) -0.0228(2) -0.0220(2) 0.00817(19)
    O1 0.0605(7) 0.0539(7) 0.0511(7) -0.0274(5) -0.0180(5) 0.0010(5)
    N1 0.0415(6) 0.0407(7) 0.0344(6) -0.0112(5) -0.0093(5) -0.0016(5)
    C3 0.0404(7) 0.0390(7) 0.0334(7) -0.0110(6) -0.0054(5) -0.0041(6)
    C4 0.0456(7) 0.0387(7) 0.0369(7) -0.0114(6) -0.0061(6) -0.0053(6)
    C12 0.0501(8) 0.0369(7) 0.0364(7) -0.0052(6) -0.0152(6) 0.0044(6)
    C5 0.0463(7) 0.0344(7) 0.0368(7) -0.0052(6) -0.0057(6) -0.0042(6)
    C1 0.0400(7) 0.0418(8) 0.0370(7) -0.0104(6) -0.0062(6) -0.0030(6)
    C2 0.0422(7) 0.0427(8) 0.0315(7) -0.0130(6) -0.0048(5) -0.0041(6)
    C11 0.0418(7) 0.0464(8) 0.0405(8) -0.0062(6) -0.0122(6) -0.0012(6)
    C6 0.0473(8) 0.0483(9) 0.0473(9) -0.0127(7) -0.0089(7) 0.0082(7)
    C10 0.0631(10) 0.0402(8) 0.0598(11) -0.0171(7) -0.0197(8) 0.0070(7)
    C7 0.0489(9) 0.0575(10) 0.0623(11) -0.0131(7) -0.0194(8) 0.0050(8)
    C13 0.0733(12) 0.0610(11) 0.0518(10) -0.0236(9) -0.0208(9) -0.0012(8)
    C17 0.0549(9) 0.0590(11) 0.0459(9) -0.0099(8) -0.0092(7) 0.0005(8)
    C8 0.0641(11) 0.0582(11) 0.0634(11) -0.0091(8) -0.0294(9) 0.0113(9)
    C9 0.0786(13) 0.0512(10) 0.0684(12) -0.0191(9) -0.0279(10) 0.0232(9)
    C16 0.0730(12) 0.0707(13) 0.0467(10) 0.0048(10) -0.0005(9) 0.0020(9)
    C14 0.1163(19) 0.0720(14) 0.0588(13) -0.0261(13) -0.0332(13) -0.0124(10)
    C15 0.1135(19) 0.0592(12) 0.0438(10) 0.0038(12) -0.0195(11) -0.0085(9)
_geom_special_details
;
All s.u.'s (except the s.u. in the dihedral angle between two l.s. planes) are
estimated using the full covariance matrix. The cell s.u.'s are taken into
account individually in the estimation of s.u.'s in distances, angles and
torsion angles; correlations between s.u.'s in cell parameters are only used
when they are defined by crystal symmetry. An approximate (isotropic)
treatment of cell s.u.'s is used for estimating s.u.'s involving l.s. planes.
;
loop_
    _geom_bond_atom_site_label_1
    _geom_bond_atom_site_label_2
    _geom_bond_site_symmetry_2
    _geom_bond_distance
    _geom_bond_publ_flag
    S1 C1 . 1.7390(15) ?
    S1 C3 . 1.7517(15) ?
    S2 C1 . 1.6389(16) ?
    O1 C2 . 1.2066(18) ?
    N1 C1 . 1.3614(19) ?
    N1 C2 . 1.4026(19) ?
    N1 C11 . 1.4715(18) ?
    C3 C4 . 1.339(2) ?
    C3 C2 . 1.480(2) ?
    C4 C5 . 1.459(2) ?
    C4 H4 . 0.9300 ?
    C12 C13 . 1.378(2) ?
    C12 C17 . 1.379(2) ?
    C12 C11 . 1.503(2) ?
    C5 C6 . 1.392(2) ?
    C5 C10 . 1.395(2) ?
    C11 H11A . 0.9700 ?
    C11 H11B . 0.9700 ?
    C6 C7 . 1.382(2) ?
    C6 H6 . 0.9300 ?
    C10 C9 . 1.379(2) ?
    C10 H10 . 0.9300 ?
    C7 C8 . 1.374(3) ?
    C7 H7 . 0.9300 ?
    C13 C14 . 1.380(3) ?
    C13 H13 . 0.9300 ?
    C17 C16 . 1.388(3) ?
    C17 H17 . 0.9300 ?
    C8 C9 . 1.374(3) ?
    C8 H8 . 0.9300 ?
    C9 H9 . 0.9300 ?
    C16 C15 . 1.368(3) ?
    C16 H16 . 0.9300 ?
    C14 C15 . 1.361(3) ?
    C14 H14 . 0.9300 ?
    C15 H15 . 0.9300 ?
loop_
    _geom_angle_atom_site_label_1
    _geom_angle_atom_site_label_2
    _geom_angle_atom_site_label_3
    _geom_angle_site_symmetry_1
    _geom_angle_site_symmetry_3
    _geom_angle
    _geom_angle_publ_flag
    C1 S1 C3 . . 92.81(7) ?
    C1 N1 C2 . . 116.64(12) ?
    C1 N1 C11 . . 123.42(13) ?
    C2 N1 C11 . . 119.89(12) ?
    C4 C3 C2 . . 121.65(13) ?
    C4 C3 S1 . . 128.94(12) ?
    C2 C3 S1 . . 109.35(10) ?
    C3 C4 C5 . . 129.10(14) ?
    C3 C4 H4 . . 115.5 ?
    C5 C4 H4 . . 115.5 ?
    C13 C12 C17 . . 118.90(16) ?
    C13 C12 C11 . . 119.66(15) ?
    C17 C12 C11 . . 121.41(15) ?
    C6 C5 C10 . . 118.12(14) ?
    C6 C5 C4 . . 123.75(14) ?
    C10 C5 C4 . . 118.12(14) ?
    N1 C1 S2 . . 127.66(12) ?
    N1 C1 S1 . . 111.06(11) ?
    S2 C1 S1 . . 121.28(9) ?
    O1 C2 N1 . . 122.92(13) ?
    O1 C2 C3 . . 126.97(14) ?
    N1 C2 C3 . . 110.11(12) ?
    N1 C11 C12 . . 112.72(12) ?
    N1 C11 H11A . . 109.0 ?
    C12 C11 H11A . . 109.0 ?
    N1 C11 H11B . . 109.0 ?
    C12 C11 H11B . . 109.0 ?
    H11A C11 H11B . . 107.8 ?
    C7 C6 C5 . . 120.75(15) ?
    C7 C6 H6 . . 119.6 ?
    C5 C6 H6 . . 119.6 ?
    C9 C10 C5 . . 120.40(16) ?
    C9 C10 H10 . . 119.8 ?
    C5 C10 H10 . . 119.8 ?
    C8 C7 C6 . . 120.44(17) ?
    C8 C7 H7 . . 119.8 ?
    C6 C7 H7 . . 119.8 ?
    C12 C13 C14 . . 120.65(19) ?
    C12 C13 H13 . . 119.7 ?
    C14 C13 H13 . . 119.7 ?
    C12 C17 C16 . . 120.04(18) ?
    C12 C17 H17 . . 120.0 ?
    C16 C17 H17 . . 120.0 ?
    C7 C8 C9 . . 119.40(16) ?
    C7 C8 H8 . . 120.3 ?
    C9 C8 H8 . . 120.3 ?
    C8 C9 C10 . . 120.86(17) ?
    C8 C9 H9 . . 119.6 ?
    C10 C9 H9 . . 119.6 ?
    C15 C16 C17 . . 120.2(2) ?
    C15 C16 H16 . . 119.9 ?
    C17 C16 H16 . . 119.9 ?
    C15 C14 C13 . . 120.1(2) ?
    C15 C14 H14 . . 119.9 ?
    C13 C14 H14 . . 119.9 ?
    C14 C15 C16 . . 120.13(19) ?
    C14 C15 H15 . . 119.9 ?
    C16 C15 H15 . . 119.9 ?
loop_
    _geom_torsion_atom_site_label_1
    _geom_torsion_atom_site_label_2
    _geom_torsion_atom_site_label_3
    _geom_torsion_atom_site_label_4
    _geom_torsion_site_symmetry_1
    _geom_torsion_site_symmetry_2
    _geom_torsion_site_symmetry_3
    _geom_torsion_site_symmetry_4
    _geom_torsion
    _geom_torsion_publ_flag
    C1 S1 C3 C4 . . . . -176.86(14) ?
    C1 S1 C3 C2 . . . . 0.27(11) ?
    C2 C3 C4 C5 . . . . -177.53(14) ?
    S1 C3 C4 C5 . . . . -0.7(2) ?
    C3 C4 C5 C6 . . . . -14.8(2) ?
    C3 C4 C5 C10 . . . . 164.69(16) ?
    C2 N1 C1 S2 . . . . -178.75(11) ?
    C11 N1 C1 S2 . . . . -1.3(2) ?
    C2 N1 C1 S1 . . . . 1.48(16) ?
    C11 N1 C1 S1 . . . . 178.95(10) ?
    C3 S1 C1 N1 . . . . -0.97(11) ?
    C3 S1 C1 S2 . . . . 179.24(10) ?
    C1 N1 C2 O1 . . . . 178.07(14) ?
    C11 N1 C2 O1 . . . . 0.5(2) ?
    C1 N1 C2 C3 . . . . -1.27(17) ?
    C11 N1 C2 C3 . . . . -178.83(12) ?
    C4 C3 C2 O1 . . . . -1.5(2) ?
    S1 C3 C2 O1 . . . . -178.84(13) ?
    C4 C3 C2 N1 . . . . 177.84(13) ?
    S1 C3 C2 N1 . . . . 0.46(14) ?
    C1 N1 C11 C12 . . . . 101.92(16) ?
    C2 N1 C11 C12 . . . . -80.68(17) ?
    C13 C12 C11 N1 . . . . 122.62(16) ?
    C17 C12 C11 N1 . . . . -59.2(2) ?
    C10 C5 C6 C7 . . . . -1.6(2) ?
    C4 C5 C6 C7 . . . . 177.88(15) ?
    C6 C5 C10 C9 . . . . 1.9(3) ?
    C4 C5 C10 C9 . . . . -177.57(16) ?
    C5 C6 C7 C8 . . . . 0.3(3) ?
    C17 C12 C13 C14 . . . . 0.2(3) ?
    C11 C12 C13 C14 . . . . 178.45(17) ?
    C13 C12 C17 C16 . . . . -0.8(3) ?
    C11 C12 C17 C16 . . . . -179.01(15) ?
    C6 C7 C8 C9 . . . . 0.8(3) ?
    C7 C8 C9 C10 . . . . -0.4(3) ?
    C5 C10 C9 C8 . . . . -1.0(3) ?
    C12 C17 C16 C15 . . . . 0.8(3) ?
    C12 C13 C14 C15 . . . . 0.4(3) ?
    C13 C14 C15 C16 . . . . -0.5(3) ?
    C17 C16 C15 C14 . . . . -0.1(3) ?
data_global
_journal_date_recd_electronic     2011-07-04
_journal_date_accepted     2011-07-08
_journal_name_full     'Acta Crystallographica, Section E'
_journal_year     2011
_journal_volume     67
_journal_issue      8
_journal_page_first     o2083
_journal_page_last     o2083
_journal_paper_category     QO
_journal_coeditor_code     LH5281
_publ_contact_author_name     'Muhammad Asam Raza '
_publ_contact_author_address
;
Department of Chemistry, Government Collge University, Lahore-54000, Pakistan.
;
_publ_contact_author_email     'asamgcu@yahoo.com'
_publ_contact_author_fax     ?
_publ_contact_author_phone     '+923338070850'
_publ_section_title
;
3-Benzyl-5-benzylidene-2-sulfanylidene-1,3-thiazolidin-4-one
;
loop_
    _publ_author_name
    _publ_author_footnote
    _publ_author_address
    'Shahwar, Durre' .
;
Department of Chemistry, Government Collge University, Lahore 54000, Pakistan
;
    'Raza, Muhammad Asam' .
;
Department of Chemistry, Government Collge University, Lahore 54000, Pakistan
;
    'Aslam, Saherish' .
;
Department of Chemistry, Government Collge University, Lahore 54000, Pakistan
;
    'Mehmood, Sumbal' .
;
Department of Chemistry, Government Collge University, Lahore 54000, Pakistan
;
    'Tariq, Sidra' .
;
Department of Chemistry, Government Collge University, Lahore 54000, Pakistan
;
    'Asiri, Abdullah M.' .
;
The Center of Excellence for Advanced Materials Research,
King Abdul Aziz University, Jeddah, PO Box 80203, Saudi Arabia
;
