# Supplementary material for: 3-Benzyl-5-benzyl­idene-2-sulfanylidene-1,3-thia­zolidin-4-one
Source: Acta Crystallogr Sect E Struct Rep Online. 2011 Jul 23;67(Pt 8):o2083. doi: 10.1107/S1600536811027450 (PMC3213525; doi:10.1107/S1600536811027450)
Supplement: Supplementary file 2 [file e-67-o2083-Isup2.hkl]

#
# h,k,l, Fc-squared, Fo-squared, sigma(Fo-squared) and status flag
#
data_I
_shelx_title ' SAHB8 in P-1'
_shelx_refln_list_code          4
_shelx_F_calc_maximum       64.42
_exptl_crystal_F_000       324.00
_reflns_d_resolution_high  0.7481
 
loop_
 _symmetry_equiv_pos_as_xyz
 'x, y, z'
 '-x, -y, -z'
 
_cell_length_a     6.3152
_cell_length_b    10.8168
_cell_length_c    11.4545
_cell_angle_alpha  84.115
_cell_angle_beta   77.600
_cell_angle_gamma  76.177
 
_shelx_F_squared_multiplier     1.000
 
loop_
 _refln_index_h
 _refln_index_k
 _refln_index_l
 _refln_F_squared_calc
 _refln_F_squared_meas
 _refln_F_squared_sigma
 _refln_observed_status
   1   0   0      412.16      411.33      9.21 o
   2   0   0      779.53      776.48     14.20 o
   3   0   0      420.51      431.76     14.27 o
   4   0   0        3.94        4.10      0.67 o
   5   0   0       16.10       14.11      0.69 o
   6   0   0       47.57       48.01      2.10 o
  -7   1   0        7.49        6.69      0.68 o
  -6   1   0       90.49       89.25      2.17 o
  -5   1   0       60.85       62.67      1.65 o
  -4   1   0       34.88       43.56      1.18 o
  -3   1   0        2.26        3.43      0.33 o
  -2   1   0       37.53       40.42      0.73 o
  -1   1   0      438.63      422.25      5.54 o
   2   1   0     1068.10     1088.47     25.08 o
   3   1   0       67.52       83.89      1.81 o
   4   1   0       34.29       40.72      1.17 o
   5   1   0       15.65       14.39      0.63 o
   6   1   0       29.95       29.24      1.44 o
  -7   2   0       14.18       11.01      0.80 o
  -6   2   0       15.96       15.01      0.90 o
  -5   2   0       53.09       53.06      1.53 o
  -4   2   0        1.03        1.15      0.24 o
  -3   2   0      344.84      318.71      4.44 o
  -2   2   0        0.65        0.30      0.09 o
   0   2   0       24.74       25.03      0.50 o
   1   2   0      669.71      682.59      8.01 o
   3   2   0      731.80      732.38     12.13 o
   4   2   0      145.18      132.31      3.43 o
   5   2   0       63.14       58.44      1.74 o
   6   2   0       39.34       42.69      2.01 o
  -7   3   0        5.16        3.98      0.60 o
  -6   3   0       87.28       91.96      2.06 o
  -5   3   0       33.22       31.11      0.98 o
  -4   3   0      179.15      184.79      2.81 o
  -3   3   0      668.36      684.64      9.31 o
  -2   3   0       32.69       30.66      0.68 o
  -1   3   0      658.76      705.13      7.37 o
   0   3   0     2211.45     2392.76     46.73 o
   1   3   0        3.16        3.45      0.19 o
   2   3   0       24.27       18.45      0.42 o
   3   3   0       35.17       39.50      0.69 o
   4   3   0      276.01      276.03      4.77 o
   5   3   0      118.90      112.40      2.13 o
   6   3   0        6.31        5.43      0.58 o
   7   3   0       28.57       26.49      1.27 o
   8   3   0        5.53        5.85      0.69 o
  -7   4   0        6.15        4.50      0.77 o
  -6   4   0       13.71       13.95      0.81 o
  -5   4   0        0.92        0.46      0.39 o
  -4   4   0       11.36       10.05      0.48 o
  -3   4   0        5.38        5.86      0.28 o
  -2   4   0        3.22        5.00      0.27 o
  -1   4   0     1059.87     1104.76     12.97 o
   0   4   0     1116.14     1207.71     16.31 o
   1   4   0      135.44      151.26      1.98 o
   2   4   0      224.63      209.74      2.84 o
   3   4   0      265.23      277.90      4.00 o
   4   4   0      186.06      195.58      3.59 o
   5   4   0      103.21      109.92      2.19 o
   6   4   0       14.69       16.24      0.81 o
   7   4   0       24.15       26.54      1.29 o
   8   4   0        4.20        4.93      0.74 o
  -6   5   0        2.66        2.26      0.59 o
  -5   5   0       15.64       13.81      0.81 o
  -4   5   0       11.74       11.03      0.59 o
  -3   5   0       38.59       41.09      0.96 o
  -2   5   0       64.78       71.93      1.16 o
  -1   5   0       12.21        8.53      0.36 o
   0   5   0      373.08      389.12      5.24 o
   1   5   0     1674.88     1773.21     20.81 o
   2   5   0      583.68      570.77      7.39 o
   3   5   0        7.35        5.68      0.37 o
   4   5   0      407.11      401.82      7.55 o
   5   5   0        0.11       -0.33      0.33 o
   6   5   0        0.14       -0.35      0.40 o
   7   5   0       67.57       67.15      1.91 o
   8   5   0        5.88        7.32      0.90 o
  -6   6   0       42.11       49.53      2.65 o
  -5   6   0        0.02       -0.36      0.51 o
  -4   6   0       86.48       92.14      1.99 o
  -3   6   0      242.39      253.59      3.58 o
  -2   6   0       20.26       19.39      0.93 o
  -1   6   0        1.02        0.42      0.28 o
   0   6   0      289.19      306.16      3.91 o
   1   6   0      576.96      613.87      8.01 o
   2   6   0      352.01      326.01      4.80 o
   3   6   0       99.29       89.43      1.63 o
   4   6   0      369.93      352.78      5.17 o
   5   6   0       18.35       22.41      0.97 o
   6   6   0       57.00       55.90      1.76 o
   7   6   0        0.06       -0.49      0.51 o
   8   6   0        5.88        5.34      1.33 o
  -6   7   0       11.17       13.39      1.29 o
  -5   7   0       12.29       11.96      0.94 o
  -4   7   0        8.91        9.40      0.75 o
  -3   7   0      124.56      125.82      2.25 o
  -2   7   0      348.68      353.05      5.16 o
  -1   7   0       32.02       26.15      0.88 o
   0   7   0       15.83       17.17      0.81 o
   1   7   0       65.59       71.38      1.90 o
   2   7   0        1.24       -0.07      0.31 o
   3   7   0       41.43       38.80      1.23 o
   4   7   0      185.30      184.41      3.28 o
   5   7   0        0.92       -0.39      0.39 o
   6   7   0       27.16       31.22      1.39 o
   7   7   0       16.62       23.56      2.56 o
  -5   8   0        0.22        1.05      0.79 o
  -4   8   0       10.71        8.93      0.89 o
  -3   8   0       16.05       15.82      0.79 o
  -2   8   0      154.99      158.06      2.68 o
  -1   8   0      185.18      186.76      3.32 o
   0   8   0        0.08        0.20      0.34 o
   1   8   0      568.67      587.39     10.29 o
   2   8   0        1.65        1.13      0.38 o
   3   8   0       42.05       42.48      1.57 o
   4   8   0       13.12       14.48      1.17 o
   5   8   0        6.27        3.15      0.71 o
   6   8   0       87.20       87.54      2.58 o
   7   8   0       28.73       31.44      1.54 o
  -5   9   0        3.00        2.73      0.97 o
  -4   9   0       31.95       28.66      1.44 o
  -3   9   0        8.84        7.51      0.82 o
  -2   9   0       31.06       30.44      2.60 o
  -1   9   0       68.55       64.77      2.32 o
   0   9   0       75.21       71.97      2.80 o
   1   9   0      657.97      643.45     13.22 o
   2   9   0      324.20      339.38      7.43 o
   3   9   0       30.54       31.66      1.28 o
   4   9   0       87.57       89.70      3.89 o
   5   9   0        2.91        2.14      0.88 o
   6   9   0       21.72       18.59      1.58 o
   7   9   0        0.41       -0.02      0.85 o
  -4  10   0        4.27        4.90      0.87 o
  -3  10   0       41.45       40.28      2.25 o
  -2  10   0       12.41       10.16      1.07 o
  -1  10   0        6.11        5.17      0.70 o
   0  10   0       37.30       33.23      1.64 o
   1  10   0       96.40       89.63      3.39 o
   2  10   0       13.14       14.94      1.12 o
   3  10   0       11.29       11.39      1.05 o
   4  10   0       23.96       25.88      2.15 o
   5  10   0        0.87       -0.74      0.74 o
   6  10   0        5.52        3.34      1.29 o
   7  10   0        1.51       -0.49      0.87 o
  -3  11   0        1.26        2.10      0.86 o
  -2  11   0       68.46       69.68      2.09 o
  -1  11   0        2.27        1.39      0.58 o
   0  11   0        8.49        8.05      1.22 o
   1  11   0        4.00        2.40      0.86 o
   2  11   0        0.06        0.13      1.11 o
   3  11   0      313.07      318.62      9.13 o
   4  11   0       24.11       22.33      1.50 o
   5  11   0       70.19       83.07      7.29 o
   6  11   0       58.97       69.48      5.81 o
  -2  12   0       12.08       12.63      1.59 o
  -1  12   0        0.10        0.20      0.74 o
   0  12   0       24.70       24.66      3.45 o
   1  12   0        9.62       10.00      2.03 o
   2  12   0        1.73        0.31      0.94 o
   3  12   0        0.01       -0.41      0.80 o
   4  12   0        1.66        0.21      0.92 o
   5  12   0       12.76       10.56      2.14 o
  -1  13   0        4.68        3.25      0.95 o
   0  13   0       42.45       44.37      2.73 o
   1  13   0       12.07       10.78      1.56 o
   2  13   0       19.12       20.50      2.02 o
   3  13   0       22.17       21.53      2.04 o
   4  13   0        0.02       -1.18      1.31 o
   1  14   0       10.60       11.69      1.74 o
   2  14   0       34.04       35.71      3.08 o
   3  14   0        4.30        3.49      1.75 o
  -3 -14   1       25.65       26.01      3.36 o
  -2 -14   1       13.85       19.87      2.14 o
  -1 -14   1       37.12       46.11      2.96 o
  -4 -13   1        0.11       -0.17      1.22 o
  -3 -13   1       61.87       63.23      3.24 o
  -2 -13   1        0.02       -0.44      1.00 o
  -1 -13   1       69.42       67.46      3.30 o
   0 -13   1       22.26       20.52      2.03 o
   1 -13   1        0.52        0.27      0.81 o
  -5 -12   1        4.05        2.84      1.61 o
  -4 -12   1        0.43       -0.04      1.27 o
  -3 -12   1       12.06       11.74      1.54 o
  -2 -12   1        6.12        2.01      1.05 o
  -1 -12   1       39.54       38.03      2.34 o
   0 -12   1        0.40        0.88      0.91 o
   1 -12   1       16.04       18.49      1.19 o
   2 -12   1       19.66       19.86      1.53 o
  -6 -11   1       42.76       54.84      3.49 o
  -5 -11   1       11.26        9.66      1.48 o
  -4 -11   1       64.11       67.60      3.64 o
  -3 -11   1       24.89       23.70      1.96 o
  -2 -11   1        7.10        4.73      1.06 o
  -1 -11   1        3.23        4.06      0.94 o
   0 -11   1       16.06       14.14      1.50 o
   1 -11   1        8.98        8.25      0.95 o
   2 -11   1       66.24       66.68      2.10 o
   3 -11   1        6.87        5.39      1.01 o
  -6 -10   1       36.84       44.18      2.50 o
  -5 -10   1        0.22       -0.49      0.87 o
  -4 -10   1      433.16      440.00     11.98 o
  -3 -10   1        1.70        2.23      0.73 o
  -2 -10   1        0.50        2.15      1.53 o
  -1 -10   1       54.54       52.22      2.50 o
   0 -10   1        0.09       -0.66      0.66 o
   1 -10   1       37.51       39.87      1.78 o
   2 -10   1        1.48        1.15      0.52 o
   3 -10   1       47.96       53.36      3.79 o
   4 -10   1       40.25       43.42      2.05 o
  -7  -9   1        0.91        0.85      1.03 o
  -6  -9   1       17.61       17.85      1.61 o
  -5  -9   1        0.00        0.96      0.87 o
  -4  -9   1       77.68       86.66      2.85 o
  -3  -9   1       95.82       95.89      2.77 o
  -2  -9   1       62.88       62.24      2.25 o
  -1  -9   1      195.59      187.16      4.54 o
   0  -9   1        0.11       -0.51      0.51 o
   1  -9   1       91.46       91.09      2.93 o
   2  -9   1       13.03       11.40      0.77 o
   3  -9   1       23.96       22.82      1.23 o
   4  -9   1        2.53        1.80      0.72 o
   5  -9   1        1.50        2.01      0.80 o
  -7  -8   1       14.38       14.93      1.45 o
  -6  -8   1        4.61        5.22      0.84 o
  -5  -8   1       20.89       19.66      1.67 o
  -4  -8   1        0.15        0.29      0.45 o
  -3  -8   1      450.58      431.00     12.24 o
  -2  -8   1      151.79      156.04      2.90 o
  -1  -8   1      198.60      194.12      3.90 o
   0  -8   1        6.40        7.57      0.60 o
   1  -8   1      275.32      264.53      5.09 o
   2  -8   1       38.71       37.87      1.09 o
   3  -8   1       71.11       70.85      1.58 o
   4  -8   1       13.36       12.76      0.98 o
   5  -8   1        0.16       -0.61      0.61 o
  -7  -7   1       36.31       39.81      1.65 o
  -6  -7   1       10.79       10.38      1.30 o
  -5  -7   1        0.33       -0.50      0.53 o
  -4  -7   1      968.75     1009.37     21.73 o
  -3  -7   1        0.67        0.82      0.66 o
  -2  -7   1      213.56      200.30      3.44 o
  -1  -7   1        3.29        5.22      0.41 o
   0  -7   1      390.77      409.58      6.52 o
   1  -7   1      281.24      291.08      5.41 o
   2  -7   1       28.15       27.14      0.90 o
   3  -7   1      143.14      140.29      2.43 o
   4  -7   1        0.10       -0.45      0.45 o
   5  -7   1        5.23        5.31      0.69 o
   6  -7   1        0.09       -0.72      0.72 o
  -7  -6   1        1.10        1.54      0.58 o
  -6  -6   1       24.90       21.34      1.12 o
  -5  -6   1       97.42       91.27      2.42 o
  -4  -6   1      168.35      173.80      2.79 o
  -3  -6   1      340.14      339.85      5.66 o
  -2  -6   1      616.57      622.23      8.12 o
  -1  -6   1       42.43       34.92      0.91 o
   0  -6   1      543.16      666.74      8.09 o
   1  -6   1      161.35      170.58      2.50 o
   2  -6   1       18.30       18.25      0.63 o
   3  -6   1      238.04      241.37      4.18 o
   4  -6   1      100.84       98.64      2.07 o
   5  -6   1       25.37       27.52      1.10 o
   6  -6   1       18.21       18.47      1.61 o
  -8  -5   1        0.12        1.66      0.74 o
  -7  -5   1        0.17       -0.23      0.72 o
  -6  -5   1        7.88        5.17      0.77 o
  -5  -5   1      227.88      223.27      4.17 o
  -4  -5   1      296.26      301.27      4.07 o
  -3  -5   1      201.51      221.91      3.35 o
  -2  -5   1      650.99      658.87      8.51 o
  -1  -5   1      209.14      236.95      3.05 o
   0  -5   1      429.65      463.00      6.08 o
   1  -5   1      756.89      848.36     10.88 o
   2  -5   1       57.95       61.78      1.04 o
   3  -5   1       58.63       61.53      1.06 o
   4  -5   1        9.55        8.71      0.54 o
   5  -5   1       56.75       56.14      1.44 o
   6  -5   1        0.67        0.52      0.53 o
  -8  -4   1       20.92       21.26      1.37 o
  -7  -4   1        8.75        7.56      0.69 o
  -6  -4   1        8.98        9.15      0.66 o
  -5  -4   1       10.44       11.44      0.61 o
  -4  -4   1        8.37       10.24      0.50 o
  -3  -4   1      426.55      447.21      6.30 o
  -2  -4   1      316.73      311.72      4.13 o
  -1  -4   1      578.01      622.74      7.46 o
   0  -4   1     1067.74     1149.05     14.55 o
   1  -4   1      335.67      354.37      4.67 o
   2  -4   1        6.48        3.91      0.25 o
   3  -4   1       28.88       31.08      0.65 o
   4  -4   1       81.07       84.85      1.56 o
   5  -4   1        4.85        5.09      0.49 o
   6  -4   1        1.50        0.66      0.46 o
   7  -4   1        0.10        0.28      0.61 o
  -8  -3   1        5.48        5.89      1.00 o
  -7  -3   1        2.41        2.09      0.63 o
  -6  -3   1       20.04       20.58      0.86 o
  -5  -3   1       31.79       29.31      1.27 o
  -4  -3   1      309.96      338.01      7.16 o
  -3  -3   1       24.83       23.38      0.76 o
  -2  -3   1      170.72      168.48      2.28 o
  -1  -3   1      557.58      585.87      6.96 o
   0  -3   1      325.93      359.71      4.67 o
   1  -3   1     1413.50     1576.10     18.44 o
   2  -3   1      222.27      217.42      2.71 o
   3  -3   1      569.84      569.36      7.79 o
   4  -3   1        6.34        5.36      0.34 o
   5  -3   1       11.52       10.28      0.56 o
   6  -3   1        3.09        1.50      0.44 o
   7  -3   1        0.00       -0.53      0.53 o
  -8  -2   1        9.16        6.62      0.94 o
  -7  -2   1       28.45       28.43      1.25 o
  -6  -2   1       27.34       28.67      1.27 o
  -5  -2   1      100.60       97.59      3.29 o
  -4  -2   1        8.24        7.30      0.36 o
  -3  -2   1     1570.92     1707.73     32.80 o
  -2  -2   1      237.42      217.32      2.86 o
  -1  -2   1        0.92        1.61      0.20 o
   0  -2   1     1406.34     1439.23     48.75 o
   2  -2   1      266.03      273.34      3.28 o
   3  -2   1     1840.45     1872.93     30.54 o
   4  -2   1      195.03      184.89      2.73 o
   5  -2   1      135.98      137.99      2.34 o
   6  -2   1       32.11       31.31      1.06 o
   7  -2   1        2.11        2.29      0.52 o
  -8  -1   1        4.05        3.06      0.63 o
  -7  -1   1       51.37       43.06      1.54 o
  -6  -1   1       14.35       15.68      0.69 o
  -5  -1   1      158.85      152.27      2.73 o
  -4  -1   1        4.26        6.88      0.29 o
  -3  -1   1      852.69      823.41     13.63 o
  -2  -1   1      184.33      197.97      2.57 o
  -1  -1   1      148.90      134.58      1.55 o
   1  -1   1      671.29      760.78      8.75 o
   2  -1   1      655.15      675.73      8.96 o
   3  -1   1      151.07      156.92      2.84 o
   4  -1   1      283.48      280.54      4.93 o
   5  -1   1       66.13       61.78      1.59 o
   6  -1   1        3.40        2.36      0.61 o
   7  -1   1       55.35       56.52      4.02 o
  -7   0   1       52.24       48.81      2.18 o
  -6   0   1       53.02       47.29      1.26 o
  -5   0   1        0.36       -0.22      0.22 o
  -4   0   1       13.89       13.12      0.47 o
  -3   0   1     1206.89     1204.57     17.64 o
  -2   0   1        4.94        5.59      0.22 o
   1   0   1       74.75       88.52      1.76 o
   2   0   1      374.93      382.82      6.20 o
   3   0   1       14.06       18.46      1.79 o
   4   0   1       20.07       19.20      1.66 o
   5   0   1      130.30      120.42      5.28 o
   6   0   1       20.08       20.65      2.27 o
  -7   1   1        5.51        5.31      1.35 o
  -6   1   1       76.39       74.28      1.82 o
  -5   1   1        0.30        0.31      0.24 o
  -4   1   1        4.10        4.52      0.29 o
  -3   1   1        2.23        1.01      0.20 o
  -2   1   1      358.87      391.95      4.53 o
   1   1   1        2.37        1.49      0.09 o
   2   1   1     1464.56     1517.75     27.40 o
   3   1   1        2.41        1.70      0.61 o
   4   1   1        1.34        0.44      0.65 o
   5   1   1        4.94        3.10      1.09 o
  -7   2   1        1.66        0.44      0.65 o
  -6   2   1        6.74        6.10      0.55 o
  -5   2   1       21.95       21.55      0.79 o
  -4   2   1        4.24        4.38      0.33 o
  -3   2   1      516.93      528.06      7.92 o
  -2   2   1      183.38      197.46      2.18 o
  -1   2   1      218.76      225.30      2.21 o
   0   2   1      491.11      497.42      5.50 o
   1   2   1      122.82      131.77      1.65 o
   2   2   1      737.75      685.27      8.50 o
   3   2   1        3.78        5.36      0.35 o
   4   2   1      468.79      475.87     11.51 o
   5   2   1      119.52      119.87      3.09 o
  -7   3   1       27.67       28.68      1.37 o
  -6   3   1       19.38       20.44      0.94 o
  -5   3   1       24.16       23.45      0.89 o
  -4   3   1      482.14      483.74      7.43 o
  -3   3   1       49.68       46.76      1.01 o
  -2   3   1       53.87       55.87      0.82 o
  -1   3   1      106.45       99.75      1.19 o
   0   3   1      984.05     1124.72     14.17 o
   1   3   1       67.85       73.42      1.02 o
   3   3   1       17.72       14.52      0.49 o
   4   3   1      209.25      187.93      3.30 o
   5   3   1       84.12       81.82      1.58 o
   6   3   1      154.16      140.86      3.40 o
  -7   4   1        0.91       -0.13      0.65 o
  -6   4   1        5.97        6.05      0.64 o
  -5   4   1        0.31       -0.34      0.42 o
  -4   4   1      214.92      218.78      4.14 o
  -3   4   1        0.50        0.86      0.21 o
  -2   4   1      103.18      103.86      1.48 o
  -1   4   1      558.06      586.22      6.56 o
   0   4   1      458.44      470.69      6.11 o
   1   4   1     1062.83     1059.28     12.49 o
   2   4   1        8.09        8.99      0.34 o
   3   4   1      882.03     1064.54     14.59 o
   4   4   1      200.15      173.18      3.16 o
   5   4   1        0.03       -0.29      0.29 o
   6   4   1       11.39       10.05      0.83 o
   7   4   1       18.47       22.57      1.12 o
   8   4   1        0.72        0.62      0.54 o
  -6   5   1        9.50        8.97      0.79 o
  -5   5   1        2.01        1.54      0.64 o
  -4   5   1        0.14        0.27      0.34 o
  -3   5   1        1.16        1.10      0.23 o
  -2   5   1      139.13      138.47      1.93 o
  -1   5   1      285.66      271.45      3.21 o
   0   5   1       61.99       54.11      1.05 o
   1   5   1      664.94      674.11      8.08 o
   2   5   1      111.04      115.62      1.74 o
   3   5   1      378.82      401.66      5.74 o
   4   5   1        3.88        2.37      0.28 o
   5   5   1      173.42      155.18      2.98 o
   6   5   1        4.84        2.96      0.84 o
   7   5   1       74.52       66.21      1.85 o
   8   5   1       14.19       14.02      1.05 o
  -6   6   1       10.29       11.36      1.13 o
  -5   6   1        3.22        3.80      0.67 o
  -4   6   1       13.19       12.57      0.82 o
  -3   6   1        4.00        3.31      0.38 o
  -2   6   1       44.21       48.83      1.01 o
  -1   6   1      131.16      131.62      1.85 o
   0   6   1      401.78      428.22      5.00 o
   1   6   1      347.56      350.15      5.71 o
   2   6   1      645.46      693.75      8.98 o
   3   6   1      652.26      662.32      9.31 o
   4   6   1      172.97      162.31      2.82 o
   5   6   1        7.17        4.84      0.55 o
   6   6   1       11.90        8.17      0.77 o
   7   6   1        5.58        3.89      0.66 o
   8   6   1        1.74       -0.44      1.07 o
  -6   7   1        0.74        0.95      0.81 o
  -5   7   1       26.65       29.61      1.89 o
  -4   7   1       65.37       66.98      1.91 o
  -3   7   1        0.00       -0.18      0.47 o
  -2   7   1       17.44       17.64      0.71 o
  -1   7   1       73.24       89.08      1.73 o
   0   7   1        1.20       -0.07      0.28 o
   1   7   1       50.13       43.98      1.15 o
   2   7   1      121.99      121.63      2.09 o
   3   7   1      236.59      247.44      4.18 o
   4   7   1      304.74      300.83      6.91 o
   5   7   1      216.39      214.94      4.08 o
   6   7   1        1.16        1.61      0.58 o
   7   7   1       10.84       11.49      0.95 o
   8   7   1        0.19       -0.77      0.77 o
  -5   8   1        5.83        6.14      1.01 o
  -4   8   1       27.49       32.04      1.69 o
  -3   8   1       54.63       51.85      1.34 o
  -2   8   1       52.07       59.88      1.38 o
  -1   8   1      295.82      301.32      4.50 o
   0   8   1        2.39        1.20      0.40 o
   1   8   1       40.00       38.76      1.15 o
   2   8   1        9.26        8.87      0.83 o
   3   8   1      524.68      536.70      9.47 o
   4   8   1       53.14       47.94      1.49 o
   5   8   1       98.21       98.23      3.14 o
   6   8   1       84.20       93.05      2.65 o
   7   8   1        0.84        0.50      0.67 o
  -5   9   1       13.48       14.37      1.38 o
  -4   9   1       52.01       57.04      3.02 o
  -3   9   1       21.58       20.06      1.40 o
  -2   9   1       67.79       71.86      1.75 o
  -1   9   1        1.62        2.32      0.48 o
   0   9   1      468.14      495.28     14.66 o
   1   9   1       61.14       58.98      1.72 o
   2   9   1      312.40      305.09      5.26 o
   3   9   1       20.88       17.93      1.00 o
   4   9   1       36.28       38.05      1.50 o
   5   9   1       17.10       15.49      1.19 o
   6   9   1       32.67       29.31      1.87 o
   7   9   1       11.13       10.10      1.35 o
  -4  10   1        2.57        0.93      0.86 o
  -3  10   1        5.00        5.06      0.97 o
  -2  10   1       36.83       35.77      1.28 o
  -1  10   1        3.69        3.32      0.58 o
   0  10   1      104.89      105.49      3.09 o
   1  10   1        2.21        1.11      1.20 o
   2  10   1       19.22       17.54      1.38 o
   3  10   1       11.39       10.95      1.05 o
   4  10   1        0.82        1.20      0.83 o
   5  10   1        5.18        3.15      0.99 o
   6  10   1        3.19        1.87      0.98 o
   7  10   1        6.87        3.69      1.61 o
  -3  11   1        1.88        1.66      1.05 o
  -2  11   1        2.39        2.97      0.79 o
  -1  11   1       10.21        8.21      0.82 o
   0  11   1       20.52       17.87      1.92 o
   1  11   1        0.30        0.08      0.69 o
   2  11   1       53.93       56.77      2.68 o
   3  11   1      319.21      323.14      9.23 o
   4  11   1        0.65       -0.25      0.63 o
   5  11   1       75.51       86.40      5.28 o
   6  11   1       24.18       29.49      2.19 o
  -2  12   1        0.05       -0.18      0.91 o
  -1  12   1        0.92        1.86      0.79 o
   0  12   1       18.71       18.41      1.79 o
   1  12   1        8.91        7.73      1.31 o
   2  12   1       25.98       26.18      2.14 o
   3  12   1        6.82        6.70      1.81 o
   4  12   1       17.56       18.81      1.86 o
   5  12   1       62.04       73.37      4.84 o
   6  12   1        1.53        1.00      1.48 o
  -1  13   1        0.75        2.00      1.64 o
   0  13   1       39.44       40.27      2.52 o
   1  13   1        0.00       -0.16      0.89 o
   2  13   1       11.71       10.46      1.56 o
   3  13   1        0.25       -0.88      0.88 o
   4  13   1        1.90        1.05      1.57 o
   0  14   1       37.11       39.96      2.60 o
   1  14   1        1.38        1.61      1.22 o
   2  14   1       65.84       68.57      3.47 o
   3  14   1        3.89        2.22      1.15 o
  -2 -14   2        0.07        2.36      1.83 o
  -3 -13   2       50.27       54.34      3.04 o
  -2 -13   2       66.37       73.24      3.56 o
  -1 -13   2       43.44       41.74      2.58 o
   0 -13   2        7.87        6.81      1.43 o
   1 -13   2        1.06       -0.36      0.93 o
  -5 -12   2        2.51        2.66      1.53 o
  -4 -12   2       12.12       12.26      2.18 o
  -3 -12   2       62.57       77.26      3.46 o
  -2 -12   2       37.73       40.33      2.48 o
  -1 -12   2       73.57       73.86      3.58 o
   0 -12   2       29.82       27.95      2.20 o
   1 -12   2       38.90       46.46      2.52 o
   2 -12   2        0.07        0.71      0.77 o
  -6 -11   2        4.65        3.65      1.26 o
  -5 -11   2       11.22       10.39      2.05 o
  -4 -11   2        9.72       12.48      1.49 o
  -3 -11   2        1.67        0.30      0.81 o
  -2 -11   2        8.31        8.44      1.83 o
  -1 -11   2       85.05       89.38      3.61 o
   0 -11   2       16.64       12.86      1.90 o
   1 -11   2       29.37       30.90      2.07 o
   2 -11   2        7.81        6.87      0.99 o
   3 -11   2        0.03       -0.95      0.95 o
  -6 -10   2       30.30       32.56      2.27 o
  -5 -10   2       41.32       41.34      2.55 o
  -4 -10   2       89.09       90.84      3.82 o
  -3 -10   2        1.64        0.91      0.67 o
  -2 -10   2        6.65        6.49      1.03 o
  -1 -10   2        0.77       -0.57      0.60 o
   0 -10   2        8.17        7.31      1.10 o
   1 -10   2       74.20       69.97      2.41 o
   2 -10   2        1.55        1.91      0.56 o
   3 -10   2       46.64       48.13      2.17 o
   4 -10   2        9.87       11.03      1.24 o
  -7  -9   2        0.44        0.40      1.03 o
  -6  -9   2        7.43        9.57      1.28 o
  -5  -9   2      106.47      124.69      4.21 o
  -4  -9   2        7.20        5.35      0.84 o
  -3  -9   2        5.74        5.47      0.79 o
  -2  -9   2      193.84      197.40      4.75 o
  -1  -9   2       56.96       52.21      1.94 o
   0  -9   2        7.70        5.36      0.77 o
   1  -9   2        1.30        1.07      0.57 o
   2  -9   2       25.83       24.12      1.46 o
   3  -9   2       26.08       25.18      1.29 o
   4  -9   2        1.20        1.77      0.71 o
   5  -9   2        0.61        0.98      0.76 o
  -7  -8   2       16.72       17.94      1.59 o
  -6  -8   2        4.53        4.12      0.97 o
  -5  -8   2       39.24       41.90      2.72 o
  -4  -8   2        1.80        1.34      0.51 o
  -3  -8   2      237.82      240.00      4.70 o
  -2  -8   2      540.90      523.36      8.27 o
  -1  -8   2      113.45      112.45      2.58 o
   0  -8   2      252.64      243.32      4.20 o
   1  -8   2      174.84      173.72      3.61 o
   2  -8   2        0.39       -0.34      0.34 o
   3  -8   2      114.93      117.79      2.23 o
   4  -8   2       13.82       13.53      1.22 o
   5  -8   2        2.83        2.72      0.76 o
  -7  -7   2       34.37       39.20      1.72 o
  -6  -7   2        0.05       -0.07      0.74 o
  -5  -7   2       62.27       60.70      1.96 o
  -4  -7   2       10.33       10.62      0.78 o
  -3  -7   2       55.94       56.66      1.60 o
  -2  -7   2      406.40      398.67      6.36 o
  -1  -7   2        0.23        0.92      0.30 o
   0  -7   2      623.91      618.56      9.56 o
   1  -7   2      221.77      239.98      4.60 o
   2  -7   2      103.46      101.46      1.89 o
   3  -7   2       67.16       63.55      1.43 o
   4  -7   2       22.86       20.14      0.97 o
   5  -7   2       21.52       18.91      1.01 o
   6  -7   2        3.68        4.30      0.83 o
  -7  -6   2        1.23        1.74      0.74 o
  -6  -6   2        4.34        2.43      0.63 o
  -5  -6   2      283.03      299.47      6.37 o
  -4  -6   2       21.09       20.79      0.87 o
  -3  -6   2       17.63       17.99      0.75 o
  -2  -6   2       29.58       26.10      0.78 o
  -1  -6   2       48.20       51.19      1.22 o
   0  -6   2      158.04      151.48      2.89 o
   1  -6   2      232.11      243.38      3.71 o
   2  -6   2      411.73      408.81      5.79 o
   3  -6   2       93.91       93.98      1.64 o
   4  -6   2        0.14       -0.32      0.44 o
   5  -6   2       29.43       31.98      1.19 o
   6  -6   2       14.93       12.83      0.87 o
  -7  -5   2        5.98        4.63      0.67 o
  -6  -5   2       10.51       11.53      0.84 o
  -5  -5   2      233.01      227.85      4.92 o
  -4  -5   2        1.96        1.78      0.31 o
  -3  -5   2      498.84      484.43      6.93 o
  -2  -5   2      140.42      151.98      2.24 o
  -1  -5   2      225.69      252.27      3.24 o
   0  -5   2       49.83       53.96      1.02 o
   1  -5   2      221.87      228.27      3.19 o
   2  -5   2      184.60      193.43      2.93 o
   3  -5   2      155.77      165.28      2.28 o
   4  -5   2        5.31        4.53      0.46 o
   5  -5   2       67.41       69.40      1.66 o
   6  -5   2        1.08        1.04      0.60 o
  -7  -4   2        0.35        0.11      0.49 o
  -6  -4   2       21.96       20.24      1.41 o
  -5  -4   2       37.63       35.00      1.09 o
  -4  -4   2       10.47        8.92      0.47 o
  -3  -4   2      249.72      239.98      3.56 o
  -2  -4   2      891.08      974.52     12.38 o
  -1  -4   2      946.46     1001.71     11.87 o
   0  -4   2      135.63      153.96      2.20 o
   1  -4   2      866.42      952.17     12.11 o
   2  -4   2      382.63      412.65      5.03 o
   3  -4   2      127.05      134.14      1.85 o
   4  -4   2       36.50       34.35      0.92 o
   5  -4   2       48.16       49.01      1.25 o
   6  -4   2        8.05        7.21      0.64 o
   7  -4   2        8.73        8.48      0.86 o
  -7  -3   2        0.39       -0.55      0.55 o
  -6  -3   2        3.89        5.80      0.59 o
  -5  -3   2        0.00        0.23      0.30 o
  -4  -3   2      188.88      200.81      3.67 o
  -3  -3   2        0.98        0.09      0.19 o
  -2  -3   2      417.66      433.18      5.61 o
  -1  -3   2     2410.97     2486.56     46.96 o
   1  -3   2      410.31      401.59      5.22 o
   2  -3   2        0.58        0.14      0.15 o
   3  -3   2       79.39       79.86      1.15 o
   4  -3   2      169.11      181.22      2.77 o
   5  -3   2       47.46       45.68      1.13 o
   6  -3   2        5.59        4.08      0.49 o
   7  -3   2        0.38        0.99      0.54 o
  -7  -2   2        0.08        0.72      0.59 o
  -6  -2   2       25.70       29.78      1.12 o
  -5  -2   2       93.44       85.78      1.97 o
  -4  -2   2        4.92        3.40      0.34 o
  -3  -2   2       33.16       31.01      0.70 o
  -2  -2   2       10.25        8.15      0.33 o
  -1  -2   2        1.89        1.28      0.18 o
   2  -2   2      922.52      939.95     10.97 o
   3  -2   2      595.68      654.42      8.85 o
   4  -2   2      191.34      190.99      2.82 o
   5  -2   2      116.74      112.80      1.85 o
   6  -2   2       42.10       39.36      1.07 o
   7  -2   2       13.13        9.67      0.71 o
  -7  -1   2       18.93       19.68      1.16 o
  -6  -1   2       28.08       27.06      0.99 o
  -5  -1   2       35.39       34.38      0.93 o
  -4  -1   2      481.59      497.76      7.59 o
  -3  -1   2      205.21      168.37      2.71 o
  -2  -1   2       43.15       44.49      0.68 o
  -1  -1   2        7.93        9.70      0.44 o
   0  -1   2      629.75      632.08      9.04 o
   1  -1   2      453.06      472.96      5.59 o
   2  -1   2      892.52      857.93      9.36 o
   3  -1   2      541.88      569.71      9.51 o
   4  -1   2      219.06      203.82      3.70 o
   5  -1   2        2.42        1.60      0.30 o
   6  -1   2       57.00       50.39      2.29 o
   7  -1   2       41.90       44.74      3.45 o
  -7   0   2        6.98        7.17      1.37 o
  -6   0   2        7.07        5.86      0.55 o
  -5   0   2        0.01       -0.23      0.27 o
  -4   0   2       15.01       12.12      0.52 o
  -3   0   2       19.28       11.71      0.47 o
  -2   0   2      303.57      354.41      4.55 o
  -1   0   2      349.69      335.08      4.00 o
   0   0   2      154.55      150.42      2.35 o
   2   0   2       41.86       31.82      0.60 o
   3   0   2        1.32        1.62      0.17 o
   4   0   2      148.79      123.04      3.53 o
   5   0   2      164.60      161.71      6.59 o
   6   0   2        1.28        0.87      1.27 o
   7   0   2       25.85       28.76      2.92 o
  -7   1   2       39.81       37.49      1.63 o
  -6   1   2        0.29        0.10      0.40 o
  -5   1   2       12.04       11.14      0.62 o
  -4   1   2      110.16      111.64      1.95 o
  -3   1   2      372.35      372.39      5.67 o
  -2   1   2       17.01       16.07      0.36 o
   0   1   2      468.12      440.17      5.18 o
   1   1   2      908.49      916.27     11.20 o
   2   1   2     1269.05     1302.32     20.38 o
   3   1   2      124.11      131.33      2.37 o
   4   1   2        0.47        0.26      0.70 o
   5   1   2       73.73       77.56      3.88 o
   6   1   2      337.18      352.02     12.79 o
  -7   2   2       19.35       21.84      1.90 o
  -6   2   2        0.28        0.89      0.47 o
  -5   2   2        0.86        0.19      0.35 o
  -4   2   2       69.04       71.38      1.43 o
  -3   2   2        0.00       -0.13      0.13 o
  -2   2   2       40.45       44.41      0.68 o
  -1   2   2      185.38      199.38      2.08 o
   1   2   2     1583.45     1646.97     32.21 o
   2   2   2       56.64       42.25      0.62 o
   3   2   2      387.28      416.60      5.64 o
   4   2   2      239.09      240.10      4.85 o
   5   2   2       21.35       21.53      0.79 o
  -7   3   2        3.51        5.13      0.91 o
  -6   3   2       11.17       12.21      0.78 o
  -5   3   2        1.13        1.41      0.42 o
  -4   3   2      239.46      228.82      3.77 o
  -3   3   2       28.06       30.70      1.16 o
  -2   3   2      285.32      301.73      3.72 o
  -1   3   2      334.89      340.26      3.65 o
   0   3   2     1282.50     1389.83     17.47 o
   1   3   2     1293.07     1295.71     13.46 o
   2   3   2      532.98      546.27      6.06 o
   3   3   2      365.90      332.47      4.27 o
   4   3   2      278.28      242.87      4.19 o
   5   3   2        2.72        1.03      0.24 o
   6   3   2       68.91       66.78      2.88 o
  -6   4   2       11.45       12.03      0.85 o
  -5   4   2       66.08       64.75      1.71 o
  -4   4   2      196.65      213.11      3.62 o
  -3   4   2        3.27        3.20      0.29 o
  -2   4   2      836.98      879.07     11.18 o
  -1   4   2      424.83      428.00      4.86 o
   0   4   2      131.24      151.18      1.97 o
   1   4   2       99.93      116.50      1.49 o
   2   4   2      786.04      846.24     10.75 o
   3   4   2      568.64      605.89      7.72 o
   4   4   2       96.51       86.40      1.74 o
   5   4   2       35.60       28.76      1.00 o
   6   4   2       91.31       91.82      2.15 o
   7   4   2        2.68        3.31      0.55 o
   8   4   2        0.58       -0.11      0.63 o
  -6   5   2        0.38        0.10      0.49 o
  -5   5   2       33.29       31.39      1.27 o
  -4   5   2        5.01        3.92      0.55 o
  -3   5   2       11.02        9.50      0.49 o
  -2   5   2      460.88      472.04      5.43 o
  -1   5   2        7.58        9.00      0.44 o
   0   5   2      196.38      193.63      3.29 o
   1   5   2      110.36      104.00      1.67 o
   2   5   2      207.74      246.57      3.37 o
   3   5   2      321.55      350.70      5.04 o
   4   5   2        1.63        1.55      0.26 o
   5   5   2        0.08       -0.34      0.34 o
   6   5   2      118.13      113.16      2.65 o
   7   5   2        1.51        2.34      0.53 o
   8   5   2       17.35       19.52      1.20 o
  -6   6   2        0.18       -0.51      0.62 o
  -5   6   2       15.97       14.18      0.95 o
  -4   6   2        5.58        6.08      0.60 o
  -3   6   2        7.64        6.96      0.48 o
  -2   6   2       16.54       13.47      0.56 o
  -1   6   2       28.06       30.28      0.71 o
   0   6   2      654.97      661.15      7.49 o
   1   6   2      709.55      762.70      9.19 o
   2   6   2       76.67       82.08      1.49 o
   3   6   2      312.47      309.40      4.57 o
   4   6   2       48.85       38.23      0.89 o
   5   6   2       67.67       62.26      1.57 o
   6   6   2      160.60      136.91      4.17 o
   7   6   2       14.15       12.18      0.89 o
   8   6   2       24.91       22.98      2.79 o
  -5   7   2        7.26        7.68      1.00 o
  -4   7   2      122.16      128.57      2.92 o
  -3   7   2        7.72        8.06      0.63 o
  -2   7   2       21.39       21.47      0.79 o
  -1   7   2       99.40      113.16      2.45 o
   0   7   2      143.50      141.31      2.29 o
   1   7   2      334.08      352.37      5.15 o
   2   7   2      418.69      446.36      6.45 o
   3   7   2      380.98      352.42      5.72 o
   4   7   2        1.50        2.31      0.51 o
   5   7   2      161.93      159.66      3.42 o
   6   7   2        0.86        0.23      0.56 o
   7   7   2       11.88        9.38      0.86 o
   8   7   2        0.47       -0.94      0.94 o
  -5   8   2        1.56        1.44      0.83 o
  -4   8   2       12.82       13.93      1.19 o
  -3   8   2      108.34      110.90      3.27 o
  -2   8   2       60.36       60.44      1.39 o
  -1   8   2        6.11        5.82      0.49 o
   0   8   2       30.59       36.90      0.96 o
   1   8   2        0.04       -0.27      0.27 o
   2   8   2       49.32       50.80      1.33 o
   3   8   2      433.56      421.24      7.58 o
   4   8   2      143.43      132.54      2.86 o
   5   8   2       29.58       36.54      2.11 o
   6   8   2       19.92       20.95      1.22 o
   7   8   2        2.26        1.37      0.80 o
  -4   9   2        0.02       -0.59      0.77 o
  -3   9   2       36.64       37.93      3.11 o
  -2   9   2       75.38       80.61      1.89 o
  -1   9   2       56.68       50.10      1.36 o
   0   9   2      183.50      183.20      3.66 o
   1   9   2        5.47        5.79      0.65 o
   2   9   2        4.38        1.58      0.50 o
   3   9   2       60.25       59.72      1.73 o
   4   9   2       22.38       23.34      1.36 o
   5   9   2       89.57       91.32      2.68 o
   6   9   2       25.48       21.67      1.34 o
   7   9   2       28.25       33.23      3.01 o
  -4  10   2       11.34       10.62      1.28 o
  -3  10   2        8.02        6.68      1.01 o
  -2  10   2        7.32        6.91      0.70 o
  -1  10   2      100.87      101.44      2.77 o
   0  10   2      154.21      152.20      5.12 o
   1  10   2      148.11      142.91      4.77 o
   2  10   2       33.70       35.07      1.98 o
   3  10   2       78.62       78.62      4.79 o
   4  10   2        0.92        0.59      0.62 o
   5  10   2       20.57       16.60      3.78 o
   6  10   2        6.53        7.15      1.26 o
   7  10   2       35.52       35.65      2.27 o
  -3  11   2        1.94        0.54      0.97 o
  -2  11   2        0.54       -0.57      0.85 o
  -1  11   2       16.11       14.87      1.35 o
   0  11   2        4.17        2.62      0.96 o
   1  11   2        1.46        3.06      0.94 o
   2  11   2        2.70        3.79      1.51 o
   3  11   2       29.26       24.07      2.10 o
   4  11   2       19.89       18.24      1.35 o
   5  11   2       20.92       20.11      1.80 o
   6  11   2        0.10       -0.91      0.91 o
  -2  12   2        0.01       -0.83      0.83 o
  -1  12   2        0.36        0.67      1.14 o
   0  12   2        2.61        1.44      0.92 o
   1  12   2        1.57        1.03      0.99 o
   2  12   2      193.22      200.76      6.50 o
   3  12   2       49.41       50.66      2.95 o
   4  12   2      110.23      121.99      5.00 o
   5  12   2       64.91       65.47      4.54 o
   6  12   2        1.93        1.18      1.48 o
  -1  13   2       24.20       24.64      2.04 o
   0  13   2        0.00       -0.70      0.70 o
   1  13   2        0.42       -0.94      0.94 o
   2  13   2       13.67       12.51      1.63 o
   3  13   2        0.07       -0.53      0.97 o
   4  13   2       39.04       39.94      3.71 o
   1  14   2        2.28        2.83      1.28 o
   2  14   2        6.38        5.80      1.47 o
   3  14   2        4.03        1.50      1.13 o
  -3 -13   3        1.27        4.44      1.34 o
  -2 -13   3       59.63       61.53      3.27 o
  -1 -13   3        2.40        1.79      1.07 o
   0 -13   3        9.15       11.23      1.62 o
  -4 -12   3       91.56       87.38      5.41 o
  -3 -12   3       26.83       23.69      2.13 o
  -2 -12   3       54.56       51.53      2.81 o
  -1 -12   3       37.72       38.24      2.51 o
   0 -12   3       20.06       18.46      1.85 o
   1 -12   3        1.65        1.72      1.02 o
   2 -12   3        0.32        0.95      0.82 o
  -5 -11   3        4.93        5.37      1.75 o
  -4 -11   3       27.46       28.28      3.14 o
  -3 -11   3       44.21       43.75      2.45 o
  -2 -11   3       32.60       28.58      3.30 o
  -1 -11   3        2.64        0.87      0.86 o
   0 -11   3       58.72       62.37      2.95 o
   1 -11   3       54.10       57.20      2.83 o
   2 -11   3       16.10       15.78      1.31 o
   3 -11   3       16.67       14.57      1.44 o
  -6 -10   3        3.44        4.12      1.18 o
  -5 -10   3       50.65       59.03      2.87 o
  -4 -10   3       46.95       46.36      2.27 o
  -3 -10   3       18.14       16.57      1.31 o
  -2 -10   3       14.38       12.42      1.34 o
  -1 -10   3        0.15       -0.68      0.68 o
   0 -10   3        0.09        0.70      0.77 o
   1 -10   3       97.99       88.59      3.47 o
   2 -10   3        1.54        1.15      0.56 o
   3 -10   3        0.82       -0.03      0.69 o
   4 -10   3        0.31        0.38      0.71 o
  -6  -9   3        5.49        5.82      1.40 o
  -5  -9   3      112.00      119.34      5.87 o
  -4  -9   3        8.14        6.81      0.94 o
  -3  -9   3       71.95       72.80      2.38 o
  -2  -9   3       36.30       34.14      1.57 o
  -1  -9   3        0.49       -0.37      0.48 o
   0  -9   3       23.70       22.23      1.30 o
   1  -9   3        3.71        3.70      0.73 o
   2  -9   3      174.10      172.33      4.98 o
   3  -9   3      134.79      143.00      4.42 o
   4  -9   3       19.84       19.14      1.24 o
   5  -9   3       20.23       19.55      1.33 o
  -7  -8   3        7.77        8.98      2.12 o
  -6  -8   3        8.30        8.84      1.20 o
  -5  -8   3       18.92       17.17      1.45 o
  -4  -8   3       18.48       17.84      1.16 o
  -3  -8   3      100.87      100.28      2.42 o
  -2  -8   3      353.42      347.35      6.32 o
  -1  -8   3       47.22       45.25      1.80 o
   0  -8   3      253.55      262.31      4.51 o
   1  -8   3        7.71        5.87      0.77 o
   2  -8   3       18.17       19.46      0.93 o
   3  -8   3       65.06       68.26      1.86 o
   4  -8   3        0.37       -0.18      0.66 o
   5  -8   3       29.00       28.58      3.00 o
  -7  -7   3        0.04       -0.67      0.81 o
  -6  -7   3        0.10       -0.76      0.76 o
  -5  -7   3        2.88        3.16      0.67 o
  -4  -7   3      140.70      132.90      2.88 o
  -3  -7   3       73.05       69.87      1.86 o
  -2  -7   3      114.87      105.26      2.14 o
  -1  -7   3       72.99       68.78      2.48 o
   0  -7   3      533.50      513.39      8.08 o
   1  -7   3       15.88       15.00      0.86 o
   2  -7   3        8.91        5.71      0.57 o
   3  -7   3       55.76       60.83      1.42 o
   4  -7   3        0.38       -0.43      0.49 o
   5  -7   3       24.00       23.08      1.11 o
   6  -7   3        1.62        0.91      0.72 o
  -7  -6   3        1.47       -0.24      0.68 o
  -6  -6   3        3.30        3.65      0.70 o
  -5  -6   3      226.54      236.14      5.24 o
  -4  -6   3       27.57       24.09      0.83 o
  -3  -6   3      249.10      246.56      4.19 o
  -2  -6   3       25.58       34.71      1.01 o
  -1  -6   3      306.90      314.18      4.62 o
   0  -6   3      327.81      337.76      4.92 o
   1  -6   3        1.96        4.85      0.43 o
   2  -6   3      576.91      584.90      8.31 o
   3  -6   3        0.76        0.83      0.35 o
   4  -6   3       36.43       35.16      1.17 o
   5  -6   3       37.42       36.93      1.60 o
   6  -6   3        4.73        4.33      0.67 o
  -7  -5   3        4.20        2.27      0.90 o
  -6  -5   3       90.43       98.64      2.64 o
  -5  -5   3        8.31        8.83      0.84 o
  -4  -5   3      260.91      285.23      5.67 o
  -3  -5   3      609.14      607.66      9.43 o
  -2  -5   3       41.05       40.48      1.06 o
  -1  -5   3      726.65      829.57      9.95 o
   0  -5   3        1.58        4.63      0.38 o
   1  -5   3      149.64      159.79      2.37 o
   2  -5   3      881.62      917.46     13.82 o
   3  -5   3       52.76       57.70      1.07 o
   4  -5   3       59.67       58.24      1.31 o
   5  -5   3       98.88      100.93      2.13 o
   6  -5   3        1.71        1.07      0.52 o
  -7  -4   3        3.56        3.12      0.65 o
  -6  -4   3       74.91       78.94      2.20 o
  -5  -4   3       78.09       75.73      2.08 o
  -4  -4   3       43.28       45.01      0.99 o
  -3  -4   3      247.93      250.87      3.49 o
  -2  -4   3        0.10        0.39      0.21 o
  -1  -4   3      189.46      170.21      2.45 o
   0  -4   3      253.84      300.82      4.11 o
   1  -4   3      169.54      164.46      2.36 o
   2  -4   3      487.30      515.53      6.70 o
   3  -4   3       56.11       63.98      1.06 o
   4  -4   3      255.45      248.95      3.75 o
   5  -4   3       20.19       21.06      0.86 o
   6  -4   3       25.93       25.07      0.98 o
   7  -4   3        2.19        2.07      0.69 o
  -7  -3   3        2.08        2.08      0.76 o
  -6  -3   3        2.87        1.67      0.52 o
  -5  -3   3        0.00       -0.42      0.42 o
  -4  -3   3      336.52      339.97      5.36 o
  -3  -3   3      457.09      462.65      7.46 o
  -2  -3   3     1161.69     1241.44     17.05 o
  -1  -3   3      963.70      992.08     11.75 o
   0  -3   3      608.45      660.34      8.47 o
   1  -3   3      130.43      121.49      1.76 o
   2  -3   3       30.81       37.49      0.73 o
   3  -3   3       21.80       22.81      0.61 o
   4  -3   3       23.53       24.83      1.15 o
   5  -3   3        4.27        3.92      0.44 o
   6  -3   3        8.83        7.16      0.54 o
   7  -3   3       13.41       14.03      0.91 o
  -7  -2   3        3.81        4.64      0.80 o
  -6  -2   3       39.16       37.34      1.29 o
  -5  -2   3       10.68       12.48      0.97 o
  -4  -2   3        0.21       -0.27      0.27 o
  -3  -2   3       49.24       50.20      0.95 o
  -2  -2   3      409.06      419.70      5.92 o
  -1  -2   3       10.88       12.35      0.36 o
   0  -2   3       54.94       44.05      0.79 o
   1  -2   3       12.27        7.96      0.34 o
   2  -2   3     1854.36     2041.66     30.12 o
   3  -2   3       19.50       16.51      0.51 o
   4  -2   3       15.38       14.40      0.51 o
   5  -2   3       45.20       43.54      0.93 o
   6  -2   3        0.41        0.29      0.33 o
   7  -2   3        4.17        3.66      0.56 o
  -7  -1   3        5.57        6.74      1.83 o
  -6  -1   3       34.32       30.99      1.17 o
  -5  -1   3        5.90        4.73      0.51 o
  -4  -1   3      319.72      338.58      5.33 o
  -3  -1   3      197.63      202.89      2.77 o
  -2  -1   3       38.20       44.16      0.84 o
  -1  -1   3      163.70      174.46      2.20 o
   0  -1   3        1.84        3.74      0.20 o
   1  -1   3        2.29        1.79      0.16 o
   2  -1   3     2500.49     2495.80     77.95 o
   3  -1   3      539.51      560.58      7.60 o
   4  -1   3      241.71      233.45      3.35 o
   5  -1   3       86.36       86.49      1.90 o
   6  -1   3       14.69       13.80      1.51 o
   7  -1   3        0.61       -1.09      1.09 o
   8  -1   3        0.18        0.48      1.66 o
  -7   0   3        6.49        6.62      0.85 o
  -6   0   3       10.02        9.79      0.90 o
  -5   0   3       12.04        9.32      0.63 o
  -4   0   3       62.82       59.51      1.38 o
  -3   0   3        0.28       -0.15      0.15 o
  -2   0   3       68.15       61.96      0.99 o
  -1   0   3      446.08      422.20      5.06 o
   0   0   3      446.53      443.24      5.33 o
   1   0   3      866.64      866.99     10.18 o
   2   0   3        5.28        3.31      0.16 o
   3   0   3      397.00      388.88      5.31 o
   4   0   3      190.95      176.39      3.23 o
   5   0   3        0.21        0.85      0.26 o
   6   0   3      427.95      445.46     15.80 o
   7   0   3        3.96        3.01      1.44 o
  -7   1   3       22.40       25.61      2.49 o
  -6   1   3        6.36        5.67      0.61 o
  -5   1   3        5.20        4.20      0.97 o
  -4   1   3      200.98      206.25      3.78 o
  -3   1   3       31.90       37.46      0.84 o
  -2   1   3      274.96      274.46      3.62 o
   0   1   3     2061.94     2118.60     71.71 o
   1   1   3      405.18      392.08      4.38 o
   2   1   3      204.99      209.46      2.39 o
   3   1   3       53.02       55.05      0.91 o
   4   1   3      166.42      153.28      2.84 o
   5   1   3       54.54       58.14      1.46 o
   6   1   3      205.88      219.98      8.69 o
  -7   2   3       14.35       15.93      1.51 o
  -6   2   3        0.38        0.79      0.51 o
  -5   2   3        9.10        8.41      0.67 o
  -4   2   3        1.18        0.02      0.31 o
  -3   2   3        6.53        7.18      0.33 o
  -2   2   3     1220.73     1241.93     13.60 o
  -1   2   3       67.33       63.08      0.89 o
   0   2   3     1230.48     1305.80     16.41 o
   1   2   3     1631.72     1605.67     19.98 o
   2   2   3      725.31      784.96      8.11 o
   3   2   3       57.81       62.49      0.91 o
   4   2   3       11.34        9.40      0.34 o
   5   2   3      548.46      521.09     10.26 o
   6   2   3       50.81       46.53      2.01 o
  -7   3   3        0.54        0.13      0.79 o
  -6   3   3        3.58        4.44      0.66 o
  -5   3   3       34.42       35.10      1.20 o
  -4   3   3       32.24       32.64      0.97 o
  -3   3   3       14.88       12.88      0.46 o
  -2   3   3       94.51       92.55      1.46 o
  -1   3   3       95.98      101.01      1.23 o
   0   3   3      609.17      629.16      6.98 o
   1   3   3      740.64      679.47      7.59 o
   2   3   3       51.15       56.71      0.87 o
   3   3   3     1058.09     1098.32     13.62 o
   4   3   3        2.79        2.24      0.26 o
   5   3   3       93.82       84.23      1.85 o
   6   3   3      352.57      329.73     18.68 o
  -6   4   3        1.55        1.50      0.60 o
  -5   4   3      167.34      167.39      3.43 o
  -4   4   3        7.63        6.69      0.55 o
  -3   4   3        9.54        8.21      0.44 o
  -2   4   3       32.60       27.74      0.77 o
  -1   4   3      225.47      247.22      2.93 o
   0   4   3       37.69       36.81      0.75 o
   1   4   3      272.69      287.83      3.59 o
   2   4   3        8.92       12.94      0.37 o
   3   4   3      706.23      709.37      8.37 o
   4   4   3        6.37        3.14      0.33 o
   5   4   3      192.27      190.74      3.47 o
   6   4   3      137.40      127.02      2.79 o
   7   4   3        1.02        0.63      0.46 o
   8   4   3        0.11       -0.02      0.48 o
  -6   5   3        5.31        4.88      0.73 o
  -5   5   3       38.10       39.96      1.45 o
  -4   5   3       28.56       24.88      1.09 o
  -3   5   3       24.92       21.80      0.77 o
  -2   5   3      130.67      129.75      2.17 o
  -1   5   3      489.25      526.53      6.65 o
   0   5   3      319.06      301.16      3.37 o
   1   5   3       36.63       34.68      0.71 o
   2   5   3      519.95      585.49      6.61 o
   3   5   3      170.03      178.03      2.51 o
   4   5   3       18.69       17.10      0.53 o
   5   5   3      186.34      194.06      4.23 o
   6   5   3       13.82       15.24      1.01 o
   7   5   3       19.57       19.62      0.96 o
   8   5   3       13.52       12.91      0.97 o
  -6   6   3        1.60        1.03      0.77 o
  -5   6   3        8.93        8.01      0.73 o
  -4   6   3        0.10       -0.21      0.46 o
  -3   6   3       49.45       53.68      1.71 o
  -2   6   3        0.15       -0.06      0.28 o
  -1   6   3       20.27       18.28      0.59 o
   0   6   3     1142.54     1183.84     15.31 o
   1   6   3        0.24       -0.19      0.19 o
   2   6   3      465.76      494.73      5.85 o
   3   6   3      129.97      150.83      2.23 o
   4   6   3       16.63       14.75      0.57 o
   5   6   3       72.37       63.85      1.60 o
   6   6   3      107.26      101.38      2.54 o
   7   6   3       49.12       50.72      1.96 o
   8   6   3       38.78       41.13      1.87 o
  -5   7   3       26.98       32.18      1.69 o
  -4   7   3        7.86        7.94      0.81 o
  -3   7   3        0.32       -0.19      0.41 o
  -2   7   3       27.57       28.87      1.01 o
  -1   7   3       30.42       22.98      0.76 o
   0   7   3      400.61      407.83      5.81 o
   1   7   3      109.58      107.96      2.11 o
   2   7   3      309.23      281.36      4.20 o
   3   7   3      143.18      124.01      2.29 o
   4   7   3      108.12       94.85      1.93 o
   5   7   3        9.16        7.73      0.55 o
   6   7   3       23.06       19.68      1.11 o
   7   7   3       20.75       15.85      1.04 o
   8   7   3        3.41        2.40      0.90 o
  -5   8   3       16.58       17.22      1.64 o
  -4   8   3        6.32        7.15      0.95 o
  -3   8   3       12.64       12.88      1.75 o
  -2   8   3       31.02       31.43      1.25 o
  -1   8   3       13.61       12.34      0.63 o
   0   8   3       18.58       17.29      0.68 o
   1   8   3       12.52       14.48      0.86 o
   2   8   3      326.01      327.79      4.90 o
   3   8   3      178.83      179.44      5.03 o
   4   8   3      300.64      293.92      5.51 o
   5   8   3        2.59        4.55      0.87 o
   6   8   3        5.90        6.37      0.82 o
   7   8   3        7.82        6.82      0.87 o
  -4   9   3       14.74       11.77      1.19 o
  -3   9   3       23.22       24.09      1.49 o
  -2   9   3       19.89       20.10      1.32 o
  -1   9   3        0.47        0.18      0.40 o
   0   9   3       11.98       11.33      0.72 o
   1   9   3        0.20        0.03      0.28 o
   2   9   3      250.05      250.23      4.93 o
   3   9   3        0.39       -0.32      0.45 o
   4   9   3       53.00       59.77      1.76 o
   5   9   3      128.89      136.06      4.98 o
   6   9   3        0.36       -0.65      0.65 o
   7   9   3       47.36       56.91      2.61 o
  -4  10   3        1.46        2.27      0.96 o
  -3  10   3       10.00       11.21      1.19 o
  -2  10   3        6.25        4.78      0.76 o
  -1  10   3      176.27      181.09      3.38 o
   0  10   3       71.82       72.70      1.85 o
   1  10   3      200.78      201.38      4.55 o
   2  10   3        1.77        1.23      0.64 o
   3  10   3      100.91      106.25      2.63 o
   4  10   3        0.88        0.97      1.10 o
   5  10   3       48.88       49.55      2.47 o
   6  10   3       30.98       38.46      2.30 o
   7  10   3       54.16       54.13      2.73 o
  -3  11   3        2.39        2.23      1.11 o
  -2  11   3        2.26        1.41      1.13 o
  -1  11   3        6.82        6.96      0.95 o
   0  11   3        1.27        0.74      0.68 o
   1  11   3       11.61       10.17      1.34 o
   2  11   3        0.12        0.09      0.87 o
   3  11   3        6.76        6.93      1.17 o
   4  11   3        2.65        2.80      0.70 o
   5  11   3        1.22        0.16      0.95 o
   6  11   3       12.33       10.39      1.48 o
  -2  12   3        2.89        2.22      1.05 o
  -1  12   3        2.40        0.50      0.75 o
   0  12   3        8.09        7.11      1.01 o
   1  12   3       59.68       60.31      2.95 o
   2  12   3      201.39      199.58      6.48 o
   3  12   3        3.07        5.11      1.21 o
   4  12   3       59.64       60.26      2.97 o
   5  12   3       11.20        9.91      2.10 o
   6  12   3        1.31        0.04      1.48 o
  -1  13   3        5.28        6.07      1.66 o
   0  13   3        0.03       -0.51      0.73 o
   1  13   3        6.42        6.34      1.40 o
   2  13   3        0.80        0.76      1.08 o
   3  13   3       62.29       61.94      3.13 o
   4  13   3       34.77       32.21      3.54 o
   1  14   3       20.01       21.36      2.71 o
   2  14   3        2.10        2.89      2.10 o
   3  14   3        1.91        1.79      1.61 o
  -3 -13   4        3.30        1.18      1.70 o
  -2 -13   4       11.89       12.84      1.77 o
  -1 -13   4        4.59        4.69      1.32 o
   0 -13   4        4.56        4.42      1.29 o
  -4 -12   4        8.38       13.27      2.40 o
  -3 -12   4       57.08       59.15      3.13 o
  -2 -12   4       72.92       63.20      3.18 o
  -1 -12   4        0.04        0.16      0.92 o
   0 -12   4        0.00       -0.04      0.92 o
   1 -12   4        0.08       -0.80      0.80 o
   2 -12   4        0.17       -0.93      0.93 o
  -5 -11   4       15.81       14.05      2.40 o
  -4 -11   4        9.10       13.79      2.23 o
  -3 -11   4        6.57        5.88      1.19 o
  -2 -11   4       90.33       97.30      3.89 o
  -1 -11   4       80.05       71.67      3.24 o
   0 -11   4       78.24       81.86      3.51 o
   1 -11   4       17.66       16.35      1.69 o
   2 -11   4       10.77        9.47      1.11 o
   3 -11   4        0.19       -0.55      0.76 o
  -6 -10   4       10.69       13.01      2.40 o
  -5 -10   4       10.81       11.59      1.55 o
  -4 -10   4       23.23       22.35      1.82 o
  -3 -10   4        4.03        2.92      0.94 o
  -2 -10   4       68.46       71.26      3.07 o
  -1 -10   4       14.57       16.97      1.57 o
   0 -10   4       51.65       60.78      2.80 o
   1 -10   4       11.94        9.39      1.29 o
   2 -10   4       36.27       35.54      1.78 o
   3 -10   4        6.79        6.99      0.94 o
   4 -10   4        0.10       -0.66      0.73 o
  -6  -9   4       20.21       24.73      1.99 o
  -5  -9   4       43.85       42.67      2.40 o
  -4  -9   4       34.27       34.71      1.68 o
  -3  -9   4        5.00        4.95      1.05 o
  -2  -9   4       11.29       10.08      0.98 o
  -1  -9   4        5.81        5.72      0.96 o
   0  -9   4      139.46      134.43      4.54 o
   1  -9   4        0.19        0.92      0.64 o
   2  -9   4      198.60      197.96      4.89 o
   3  -9   4       14.88       15.00      1.11 o
   4  -9   4        8.09        7.35      0.94 o
  -6  -8   4       43.87       54.90     10.37 o
  -5  -8   4        4.63        3.79      1.05 o
  -4  -8   4       66.71       70.33      2.98 o
  -3  -8   4       74.38       72.81      2.33 o
  -2  -8   4       20.92       18.15      1.50 o
  -1  -8   4        7.32        4.38      0.59 o
   0  -8   4        6.99        5.88      0.75 o
   1  -8   4       90.54       82.61      2.50 o
   2  -8   4        7.82        7.75      0.88 o
   3  -8   4        4.37        5.26      0.64 o
   4  -8   4       17.34       18.11      1.16 o
   5  -8   4       14.92       17.38      1.22 o
  -7  -7   4        0.28       -0.06      0.83 o
  -6  -7   4        0.90        0.38      0.80 o
  -5  -7   4        0.59        0.76      0.69 o
  -4  -7   4       60.50       61.92      2.38 o
  -3  -7   4      285.18      278.25      5.31 o
  -2  -7   4        6.04        4.55      0.63 o
  -1  -7   4      263.96      257.87      4.39 o
   0  -7   4      137.64      127.56      2.49 o
   1  -7   4       50.04       45.87      1.47 o
   2  -7   4      639.45      622.82     13.07 o
   3  -7   4       77.11       75.61      1.69 o
   4  -7   4       37.20       40.89      1.37 o
   5  -7   4        5.15        4.78      0.82 o
   6  -7   4        2.02        2.76      0.80 o
  -7  -6   4        0.45        0.33      0.78 o
  -6  -6   4       10.70       12.37      1.05 o
  -5  -6   4       32.85       35.48      1.68 o
  -4  -6   4       18.05       18.82      0.84 o
  -3  -6   4      197.88      190.15      3.78 o
  -2  -6   4        0.28        0.08      0.35 o
  -1  -6   4      923.80      918.22     14.90 o
   0  -6   4       37.27       34.95      1.05 o
   1  -6   4       67.49       65.54      1.54 o
   2  -6   4      378.08      375.08      6.79 o
   3  -6   4      165.05      162.42      2.71 o
   4  -6   4       10.99       10.88      0.73 o
   5  -6   4        7.57        6.80      0.69 o
   6  -6   4        2.12        3.10      0.64 o
  -7  -5   4        0.11        0.17      0.69 o
  -6  -5   4       66.17       80.06      3.21 o
  -5  -5   4        0.33        0.11      0.89 o
  -4  -5   4       77.10       77.12      1.70 o
  -3  -5   4      104.22      107.79      3.01 o
  -2  -5   4       12.58       13.48      0.59 o
  -1  -5   4      190.46      183.76      3.45 o
   0  -5   4      276.97      287.94      4.52 o
   1  -5   4     1418.84     1466.12     20.04 o
   2  -5   4       94.70       98.05      2.84 o
   3  -5   4        7.98        9.51      0.74 o
   4  -5   4      202.69      203.23      3.69 o
   5  -5   4       17.41       16.20      0.85 o
   6  -5   4        4.56        4.80      0.63 o
  -7  -4   4        6.38        5.78      0.81 o
  -6  -4   4       45.90       50.96      1.80 o
  -5  -4   4        1.80        0.78      0.57 o
  -4  -4   4      301.34      302.21      6.09 o
  -3  -4   4       35.42       34.09      0.98 o
  -2  -4   4      161.69      173.54      2.53 o
  -1  -4   4       17.58       19.18      0.56 o
   0  -4   4       44.93       49.00      0.95 o
   1  -4   4     1473.16     1530.89     19.36 o
   2  -4   4       14.96       18.39      0.64 o
   3  -4   4       50.46       41.33      0.83 o
   4  -4   4      183.71      179.21      4.30 o
   5  -4   4       19.95       14.58      0.75 o
   6  -4   4       15.22       16.26      1.12 o
   7  -4   4        3.30        4.14      0.69 o
  -7  -3   4       11.50       12.58      0.95 o
  -6  -3   4        2.77        1.64      0.63 o
  -5  -3   4       10.30        9.17      0.94 o
  -4  -3   4      182.55      187.48      2.91 o
  -3  -3   4       17.78       15.95      0.59 o
  -2  -3   4      323.96      301.09      4.10 o
  -1  -3   4        4.63        2.04      0.23 o
   0  -3   4       62.19       61.11      1.06 o
   1  -3   4       96.44       85.77      1.36 o
   2  -3   4      212.17      250.88      3.41 o
   3  -3   4      213.57      202.42      2.63 o
   4  -3   4       97.27       97.08      1.71 o
   5  -3   4       23.11       17.94      1.43 o
   6  -3   4        2.22        2.67      0.47 o
   7  -3   4       24.16       23.36      1.19 o
  -7  -2   4        0.55       -0.18      0.72 o
  -6  -2   4        0.09       -0.47      0.47 o
  -5  -2   4      112.84      112.41      2.80 o
  -4  -2   4       12.31       10.37      0.57 o
  -3  -2   4        3.07        1.20      0.27 o
  -2  -2   4      788.62      748.47     12.30 o
  -1  -2   4     1100.83     1133.16     12.66 o
   0  -2   4       44.59       41.58      0.88 o
   1  -2   4      327.47      320.12      3.94 o
   2  -2   4       51.32       56.56      0.96 o
   3  -2   4      573.07      615.42      7.82 o
   4  -2   4        3.92        3.34      0.33 o
   5  -2   4        6.84        6.12      0.40 o
   6  -2   4        0.73        0.65      0.36 o
   7  -2   4       14.64       13.46      0.84 o
  -7  -1   4        6.24        5.54      0.94 o
  -6  -1   4        2.85        3.52      0.59 o
  -5  -1   4        0.34       -0.05      0.44 o
  -4  -1   4      127.26      130.05      2.06 o
  -3  -1   4        3.32        1.72      0.24 o
  -2  -1   4        0.03       -0.17      0.19 o
  -1  -1   4       25.74       20.33      0.47 o
   0  -1   4      941.24      902.93     10.09 o
   1  -1   4     1719.85     1790.70     22.32 o
   2  -1   4     1331.40     1520.85     20.47 o
   3  -1   4      657.94      669.27      7.90 o
   4  -1   4       79.59       67.48      1.20 o
   5  -1   4       12.22       12.62      0.59 o
   6  -1   4       41.27       37.80      1.06 o
   7  -1   4        0.38        0.33      0.41 o
   8  -1   4        7.69        4.02      2.01 o
  -7   0   4        4.19        5.96      0.93 o
  -6   0   4        2.44        1.85      0.53 o
  -5   0   4       50.11       53.06      1.60 o
  -4   0   4      129.01      122.02      2.92 o
  -3   0   4       14.59       16.38      0.52 o
  -2   0   4       23.86       26.41      0.72 o
  -1   0   4      222.74      240.34      3.01 o
   0   0   4      112.13      125.44      1.68 o
   1   0   4      927.31      906.60     10.11 o
   2   0   4     1129.53     1249.32     15.65 o
   3   0   4     1347.82     1364.02     18.14 o
   4   0   4       16.68       16.84      0.61 o
   5   0   4      489.95      476.51      6.59 o
   6   0   4       59.93       65.51      2.26 o
   7   0   4        6.84        4.67      1.61 o
   8   0   4        1.52        0.79      1.70 o
  -7   1   4        0.43        0.98      1.07 o
  -6   1   4        0.00       -0.04      0.47 o
  -5   1   4        6.45        6.90      0.68 o
  -4   1   4       55.97       52.77      1.43 o
  -3   1   4       45.97       40.70      0.87 o
  -2   1   4      498.70      473.47      6.69 o
  -1   1   4      126.75      118.00      1.59 o
   0   1   4     1371.17     1432.18     18.03 o
   1   1   4      174.91      167.06      1.89 o
   2   1   4       15.10       13.87      0.34 o
   3   1   4       39.21       23.07      0.85 o
   4   1   4      284.40      281.46      3.97 o
   5   1   4       69.22       60.50      1.56 o
   6   1   4        0.03        0.00      0.48 o
   7   1   4        0.43        1.66      1.31 o
  -7   2   4        0.67        0.65      1.22 o
  -6   2   4        0.10       -0.12      0.50 o
  -5   2   4       24.90       23.95      1.12 o
  -4   2   4      120.92      122.63      3.25 o
  -3   2   4       57.12       57.34      1.13 o
  -2   2   4     3198.56     3499.99    118.55 o
  -1   2   4      308.02      337.14      4.55 o
   0   2   4      114.57      110.63      1.49 o
   1   2   4      315.00      324.18      3.97 o
   2   2   4        0.59        0.47      0.11 o
   3   2   4       82.23       93.05      1.27 o
   4   2   4       60.65       66.72      1.22 o
   5   2   4      887.08      866.69     12.84 o
   6   2   4       11.06       13.43      0.96 o
  -6   3   4        0.01       -0.54      0.54 o
  -5   3   4        7.67        7.25      0.76 o
  -4   3   4       27.22       31.07      0.92 o
  -3   3   4       92.12       85.83      1.44 o
  -2   3   4        0.02       -0.33      0.55 o
  -1   3   4     4149.38     4364.73    140.20 o
   0   3   4      261.38      232.09      2.92 o
   1   3   4       56.17       48.82      0.81 o
   2   3   4      375.51      371.49      4.21 o
   3   3   4      359.51      368.39      3.97 o
   4   3   4       15.92       16.61      0.54 o
   5   3   4        9.01        6.61      0.45 o
   6   3   4       28.36       27.49      0.91 o
   7   3   4       13.63       10.26      0.96 o
  -6   4   4        0.02        0.29      0.64 o
  -5   4   4       14.52       15.21      0.94 o
  -4   4   4        1.38        2.05      0.52 o
  -3   4   4        2.83        3.27      0.39 o
  -2   4   4       55.85       52.79      1.46 o
  -1   4   4      249.68      258.32      3.08 o
   0   4   4       10.01       15.81      0.44 o
   1   4   4      330.66      337.97      3.95 o
   2   4   4      920.79      960.14     11.33 o
   3   4   4       65.86       43.67      0.77 o
   4   4   4       11.49        9.49      0.37 o
   5   4   4      416.96      396.41      6.87 o
   6   4   4        1.07        0.22      0.38 o
   7   4   4        2.34        1.13      0.52 o
   8   4   4        0.10       -0.21      0.51 o
  -6   5   4       16.88       14.26      1.43 o
  -5   5   4       12.20       18.29      1.06 o
  -4   5   4        8.15       10.56      0.79 o
  -3   5   4      305.34      322.87      4.83 o
  -2   5   4      160.76      161.87      2.63 o
  -1   5   4       75.06       75.14      1.19 o
   0   5   4       33.96       39.88      0.70 o
   1   5   4       93.48       94.13      1.71 o
   2   5   4     1015.87     1108.41     14.11 o
   3   5   4        3.24        0.56      0.19 o
   4   5   4       96.13       91.28      1.57 o
   5   5   4      200.78      199.29      3.74 o
   6   5   4        2.17        1.96      0.48 o
   7   5   4        3.73        3.82      0.56 o
   8   5   4        2.04        3.14      0.56 o
  -5   6   4        3.72        2.43      0.80 o
  -4   6   4        6.30        6.05      0.75 o
  -3   6   4       98.42      103.05      2.12 o
  -2   6   4        5.72        3.86      0.49 o
  -1   6   4      507.20      525.81      7.41 o
   0   6   4       67.97       71.08      1.25 o
   1   6   4       11.03       14.38      0.67 o
   2   6   4      320.42      331.76      4.87 o
   3   6   4        5.64        4.10      0.33 o
   4   6   4       85.59       86.85      1.59 o
   5   6   4       62.27       59.03      1.53 o
   6   6   4        0.49        0.16      0.49 o
   7   6   4       57.87       56.56      2.89 o
   8   6   4       36.56       42.48      3.86 o
  -5   7   4        0.06       -0.71      0.72 o
  -4   7   4       14.07       12.66      1.12 o
  -3   7   4        0.72        0.40      0.42 o
  -2   7   4       22.99       25.74      0.90 o
  -1   7   4      321.70      313.14      5.13 o
   0   7   4       72.68       76.78      1.70 o
   1   7   4       42.95       40.70      1.16 o
   2   7   4      311.72      318.03      5.79 o
   3   7   4        1.28        3.52      0.53 o
   4   7   4       15.23       15.50      0.67 o
   5   7   4       72.47       68.76      1.48 o
   6   7   4       37.58       36.18      1.48 o
   7   7   4       24.09       24.14      1.81 o
   8   7   4        8.14        7.89      1.16 o
  -5   8   4        7.64        8.21      1.13 o
  -4   8   4        0.96       -0.22      0.69 o
  -3   8   4       16.57       18.17      1.23 o
  -2   8   4        9.59       10.97      0.84 o
  -1   8   4       59.85       56.01      1.63 o
   0   8   4       10.63       12.74      0.71 o
   1   8   4      145.26      140.67      4.32 o
   2   8   4      317.18      312.48      5.19 o
   3   8   4       11.30        9.08      0.64 o
   4   8   4      187.35      186.83      3.35 o
   5   8   4        6.39        5.63      0.76 o
   6   8   4       12.63        7.80      1.46 o
   7   8   4        0.73        0.84      1.02 o
  -4   9   4       24.76       24.48      1.62 o
  -3   9   4        8.92       11.64      1.14 o
  -2   9   4        0.48       -0.36      0.53 o
  -1   9   4        4.53        5.66      0.67 o
   0   9   4       25.22       24.44      1.11 o
   1   9   4        0.16       -0.35      0.35 o
   2   9   4      317.02      318.26      7.07 o
   3   9   4      150.66      154.39      5.03 o
   4   9   4       60.55       64.95      1.85 o
   5   9   4       14.06       14.07      1.98 o
   6   9   4       45.78       43.91      2.25 o
   7   9   4        0.03       -0.51      0.81 o
  -3  10   4        7.13       10.82      1.42 o
  -2  10   4       21.69       21.63      1.42 o
  -1  10   4       80.87       85.37      2.85 o
   0  10   4        2.40        3.12      0.86 o
   1  10   4       39.16       32.67      2.01 o
   2  10   4       22.90       21.49      1.73 o
   3  10   4       17.27       16.91      1.22 o
   4  10   4      121.65      124.88      3.61 o
   5  10   4        9.71        7.35      0.98 o
   6  10   4       62.13       71.85      3.58 o
   7  10   4       21.99       23.94      1.91 o
  -3  11   4        0.55        3.40      1.53 o
  -2  11   4       40.01       42.23      2.97 o
  -1  11   4       39.68       49.06      3.86 o
   0  11   4      136.50      137.22      3.69 o
   1  11   4        0.02       -0.06      0.80 o
   2  11   4       53.46       57.30      2.79 o
   3  11   4       15.34       13.34      1.48 o
   4  11   4       38.82       35.76      1.53 o
   5  11   4       36.91       33.72      1.81 o
   6  11   4       45.53       45.75      2.44 o
  -2  12   4        3.02        4.63      1.66 o
  -1  12   4        1.29        0.82      0.81 o
   0  12   4       22.91       22.56      1.50 o
   1  12   4       10.60        7.97      1.37 o
   2  12   4       32.98       29.76      2.25 o
   3  12   4       41.32       37.29      2.30 o
   4  12   4       15.59       12.39      1.54 o
   5  12   4        0.09       -0.96      1.35 o
   6  12   4        0.46       -1.35      1.35 o
   0  13   4        3.41        3.63      1.20 o
   1  13   4       53.59       57.06      3.10 o
   2  13   4       14.39       14.17      2.03 o
   3  13   4       48.10       50.15      2.81 o
   4  13   4       41.05       42.64      3.84 o
   1  14   4        4.53        5.12      1.48 o
   2  14   4       10.79       10.26      1.70 o
   3  14   4       18.97       15.32      2.66 o
  -1 -13   5        1.75        3.97      1.40 o
  -3 -12   5       82.69       93.30      4.07 o
  -2 -12   5        0.88       -0.91      0.91 o
  -1 -12   5        5.65        5.75      1.27 o
   0 -12   5        0.20        0.10      0.87 o
   1 -12   5        0.03       -0.84      0.84 o
   2 -12   5       17.22       23.61      2.84 o
  -4 -11   5        6.58        6.85      1.92 o
  -3 -11   5       92.20       91.07      3.84 o
  -2 -11   5        5.05        3.65      1.17 o
  -1 -11   5       46.66       46.52      4.89 o
   0 -11   5        3.55        3.94      1.16 o
   1 -11   5        7.48        7.14      1.33 o
   2 -11   5        3.59        1.35      1.16 o
   3 -11   5        0.12        0.69      1.05 o
  -5 -10   5        1.78        4.50      1.66 o
  -4 -10   5       12.52       12.09      2.18 o
  -3 -10   5       47.26       46.62      2.48 o
  -2 -10   5       11.77        8.52      1.30 o
  -1 -10   5      133.00      130.10      4.64 o
   0 -10   5       82.85       88.41      3.59 o
   1 -10   5       55.01       49.05      2.54 o
   2 -10   5        0.23        0.77      0.81 o
   3 -10   5       26.84       24.14      1.63 o
   4 -10   5        0.27        0.31      1.08 o
  -6  -9   5       17.42       20.27      2.34 o
  -5  -9   5       19.61       19.74      1.80 o
  -4  -9   5        8.68        9.11      1.04 o
  -3  -9   5        8.12        6.83      0.93 o
  -2  -9   5        5.74        5.41      1.00 o
  -1  -9   5        0.04        1.20      0.67 o
   0  -9   5       58.19       53.97      5.06 o
   1  -9   5       69.02       62.64      2.78 o
   2  -9   5        3.39        1.37      1.02 o
   3  -9   5        0.82        0.53      0.65 o
   4  -9   5       10.14        8.50      1.00 o
  -6  -8   5       35.62       43.20      2.45 o
  -5  -8   5       12.61       11.71      1.43 o
  -4  -8   5       30.34       35.19      1.65 o
  -3  -8   5       42.15       39.16      1.68 o
  -2  -8   5        9.12        7.63      0.86 o
  -1  -8   5        2.83        1.69      0.54 o
   0  -8   5       17.80       17.50      1.18 o
   1  -8   5      207.76      196.57      6.97 o
   2  -8   5      201.57      217.64      5.21 o
   3  -8   5       45.15       47.18      2.40 o
   4  -8   5       37.48       41.53      1.71 o
   5  -8   5       21.68       21.77      1.36 o
  -6  -7   5        8.60       10.12      1.66 o
  -5  -7   5       30.51       31.68      1.94 o
  -4  -7   5        1.84        2.25      0.56 o
  -3  -7   5      222.74      218.04      5.13 o
  -2  -7   5       52.07       46.66      1.98 o
  -1  -7   5      406.37      388.79      7.13 o
   0  -7   5        1.29        0.34      0.39 o
   1  -7   5      180.60      165.16      4.65 o
   2  -7   5       48.31       49.53      1.61 o
   3  -7   5       42.16       39.84      1.24 o
   4  -7   5       87.29       90.93      2.41 o
   5  -7   5        0.33        0.47      0.67 o
  -6  -6   5        5.82        5.82      1.08 o
  -5  -6   5       10.32        9.59      1.16 o
  -4  -6   5       20.52       20.21      1.04 o
  -3  -6   5       58.41       53.18      1.58 o
  -2  -6   5      250.53      263.59      5.53 o
  -1  -6   5      303.35      291.04      4.84 o
   0  -6   5        4.57        2.89      0.47 o
   1  -6   5      254.38      246.31      4.20 o
   2  -6   5      562.62      561.88      9.89 o
   3  -6   5        0.71        0.45      0.39 o
   4  -6   5       29.99       30.91      1.16 o
   5  -6   5        5.19        4.86      0.81 o
   6  -6   5       25.91       29.45      1.28 o
  -7  -5   5        2.13        2.30      0.97 o
  -6  -5   5       53.43       57.08      2.04 o
  -5  -5   5        0.79        0.60      0.60 o
  -4  -5   5       97.42       96.05      2.26 o
  -3  -5   5        0.04       -0.50      0.50 o
  -2  -5   5      360.53      361.88      6.56 o
  -1  -5   5       43.22       36.10      1.06 o
   0  -5   5        0.02        1.60      0.32 o
   1  -5   5     1301.36     1306.14     19.53 o
   2  -5   5        2.38        1.98      0.43 o
   3  -5   5       71.31       75.11      1.52 o
   4  -5   5       65.53       63.40      1.57 o
   5  -5   5       19.46       19.68      0.93 o
   6  -5   5       19.92       15.81      0.92 o
  -7  -4   5       28.97       35.96      2.75 o
  -6  -4   5        7.89        6.16      0.86 o
  -5  -4   5      212.40      215.77      4.88 o
  -4  -4   5      232.24      246.55      4.23 o
  -3  -4   5       24.34       22.65      0.86 o
  -2  -4   5      142.26      159.12      3.39 o
  -1  -4   5        0.14        0.86      0.27 o
   0  -4   5       36.75       40.61      0.97 o
   1  -4   5      223.45      239.97      3.75 o
   2  -4   5       14.13       14.05      0.95 o
   3  -4   5      289.96      287.77      4.98 o
   4  -4   5      127.48      133.26      1.92 o
   5  -4   5       17.27       14.33      0.78 o
   6  -4   5       10.56        9.83      0.72 o
   7  -4   5        3.27        3.14      0.67 o
  -7  -3   5        9.21        8.24      0.94 o
  -6  -3   5        8.67        6.88      0.86 o
  -5  -3   5       33.00       31.66      1.40 o
  -4  -3   5        0.11       -0.36      0.36 o
  -3  -3   5       17.99       17.14      0.72 o
  -2  -3   5      269.51      259.94      3.94 o
  -1  -3   5      528.56      611.45     10.37 o
   0  -3   5      126.36      133.01      2.01 o
   1  -3   5       40.68       37.34      0.81 o
   2  -3   5       33.76       36.92      0.94 o
   3  -3   5      327.66      327.28      4.11 o
   4  -3   5       60.68       62.51      1.31 o
   5  -3   5       52.95       49.38      1.29 o
   6  -3   5       34.09       37.37      1.34 o
   7  -3   5        0.94        1.74      0.59 o
  -7  -2   5        2.12        3.85      0.94 o
  -6  -2   5        5.81        4.24      0.75 o
  -5  -2   5      154.00      159.93      3.76 o
  -4  -2   5       43.83       44.85      1.50 o
  -3  -2   5      100.89      104.02      2.00 o
  -2  -2   5      682.82      699.31     10.09 o
  -1  -2   5      256.93      270.56      3.48 o
   0  -2   5      114.16       97.51      1.54 o
   1  -2   5       26.67       29.12      0.66 o
   2  -2   5       22.22       19.70      0.55 o
   3  -2   5        4.23        3.68      0.28 o
   4  -2   5        6.43        6.73      0.43 o
   5  -2   5       15.09       12.58      0.62 o
   6  -2   5      109.46      111.97      2.20 o
   7  -2   5        6.27        5.94      0.66 o
  -7  -1   5        8.83       13.65      1.61 o
  -6  -1   5        2.75        1.61      0.59 o
  -5  -1   5       19.77       20.25      1.10 o
  -4  -1   5       15.30       14.34      0.57 o
  -3  -1   5       46.01       42.49      0.97 o
  -2  -1   5        0.22       -0.21      0.21 o
  -1  -1   5       10.53       11.18      0.48 o
   0  -1   5      765.80      744.05      8.41 o
   1  -1   5     1137.61     1193.09     14.07 o
   2  -1   5      206.13      191.31      2.64 o
   3  -1   5        0.49        1.08      0.19 o
   4  -1   5      131.01      137.50      2.18 o
   5  -1   5        0.54        0.34      0.27 o
   6  -1   5       38.21       36.07      1.01 o
   7  -1   5       26.79       21.09      1.02 o
  -7   0   5        3.43        3.99      0.97 o
  -6   0   5        0.69        0.56      0.56 o
  -5   0   5      105.98      111.31      2.79 o
  -4   0   5        7.30        7.10      0.39 o
  -3   0   5       22.24       19.26      0.60 o
  -2   0   5      102.58       98.10      1.57 o
  -1   0   5       17.49       18.83      0.50 o
   0   0   5      475.12      473.60      6.17 o
   1   0   5     1005.05      973.76     11.52 o
   2   0   5     2011.23     2143.79     29.19 o
   3   0   5       61.81       45.26      0.76 o
   4   0   5       67.50       69.88      1.26 o
   5   0   5       46.74       48.57      1.01 o
   6   0   5        5.44        5.80      0.40 o
   7   0   5        0.49        0.13      0.70 o
   8   0   5       20.84       27.37      3.23 o
  -6   1   5        9.11        9.46      0.87 o
  -5   1   5       22.81       22.27      1.54 o
  -4   1   5       52.48       53.77      1.42 o
  -3   1   5       12.58       10.94      0.59 o
  -2   1   5      217.96      218.33      3.33 o
  -1   1   5      206.22      222.38      2.85 o
   0   1   5      987.54     1075.47     13.66 o
   1   1   5      191.37      210.34      2.54 o
   2   1   5      462.46      446.94      5.78 o
   3   1   5      288.99      253.51      3.15 o
   4   1   5       46.26       42.44      0.89 o
   5   1   5      426.71      410.44      5.77 o
   6   1   5       78.06       77.10      1.91 o
   7   1   5        6.54        5.15      0.51 o
  -6   2   5        3.09        3.42      0.85 o
  -5   2   5       37.70       34.95      1.44 o
  -4   2   5       12.45        9.77      0.72 o
  -3   2   5        0.25       -0.02      0.31 o
  -2   2   5     1244.95     1326.09     18.25 o
  -1   2   5      932.59      954.70     11.30 o
   0   2   5        9.63        4.70      0.25 o
   1   2   5       27.17       25.18      0.48 o
   2   2   5       76.61       82.17      1.06 o
   3   2   5      347.52      364.61      4.15 o
   4   2   5        1.52        2.06      0.29 o
   5   2   5      224.41      224.53      3.33 o
   6   2   5       40.00       34.93      1.00 o
   7   2   5       38.29       34.69      1.25 o
  -6   3   5        1.82        2.14      0.71 o
  -5   3   5        0.78        0.73      0.56 o
  -4   3   5       20.19       21.40      1.91 o
  -3   3   5      109.34      106.75      2.10 o
  -2   3   5        0.02       -0.37      0.37 o
  -1   3   5      432.50      434.87      5.70 o
   0   3   5      861.68      846.20     10.84 o
   1   3   5      367.87      390.88      4.82 o
   2   3   5        9.99        9.13      0.31 o
   3   3   5       33.30       40.22      0.64 o
   4   3   5      572.01      562.06      7.72 o
   5   3   5      207.82      201.31      4.08 o
   6   3   5        3.97        3.07      0.63 o
   7   3   5       91.51       91.77      3.47 o
   8   3   5        4.07        4.79      1.07 o
  -6   4   5        6.80       10.26      1.27 o
  -5   4   5       13.87       14.79      1.05 o
  -4   4   5       27.72       27.51      1.31 o
  -3   4   5       32.14       29.25      0.96 o
  -2   4   5       92.73       91.66      2.05 o
  -1   4   5        0.21       -0.17      0.20 o
   0   4   5      741.78      750.24      8.97 o
   1   4   5      236.72      243.31      3.15 o
   2   4   5      831.90      805.02      8.94 o
   3   4   5        1.62        0.81      0.19 o
   4   4   5        6.84        3.94      0.32 o
   5   4   5      452.34      448.23      7.78 o
   6   4   5        2.35        1.24      0.43 o
   7   4   5        6.89        5.48      1.28 o
   8   4   5       11.02       10.35      1.11 o
  -5   5   5        0.05        0.16      0.80 o
  -4   5   5       65.23       69.06      2.25 o
  -3   5   5        3.37        1.29      0.45 o
  -2   5   5        7.69        5.17      0.80 o
  -1   5   5        0.01       -0.22      0.22 o
   0   5   5       85.13       90.62      1.47 o
   1   5   5      170.07      172.00      3.22 o
   2   5   5      339.88      300.16      4.03 o
   3   5   5        0.90        1.15      0.36 o
   4   5   5      384.98      374.30      5.43 o
   5   5   5       17.17       17.09      0.80 o
   6   5   5       10.20        8.63      0.69 o
   7   5   5        0.06       -0.44      0.44 o
   8   5   5        0.10        0.32      0.74 o
  -5   6   5        7.27        5.54      1.44 o
  -4   6   5       23.44       22.21      1.35 o
  -3   6   5        5.75        7.14      0.63 o
  -2   6   5       39.72       41.28      1.31 o
  -1   6   5        5.32        3.98      0.44 o
   0   6   5        5.71        5.94      0.38 o
   1   6   5      393.52      412.14      5.86 o
   2   6   5        0.01        0.26      0.30 o
   3   6   5        5.25        5.49      0.53 o
   4   6   5      283.56      282.05      4.67 o
   5   6   5       14.05       12.45      0.54 o
   6   6   5       40.88       41.18      1.25 o
   7   6   5       62.27       73.18      2.09 o
   8   6   5        5.97        7.05      0.94 o
  -5   7   5        2.84        1.62      0.85 o
  -4   7   5        2.17        1.80      0.78 o
  -3   7   5        2.25        0.67      0.55 o
  -2   7   5       18.92       15.76      0.92 o
  -1   7   5      368.14      383.75      6.95 o
   0   7   5        0.08        0.17      0.36 o
   1   7   5      150.62      157.60      3.82 o
   2   7   5      264.69      273.22      4.57 o
   3   7   5       10.09        9.60      0.60 o
   4   7   5        4.80        4.17      0.54 o
   5   7   5      134.16      123.36      2.67 o
   6   7   5       88.26       89.97      2.14 o
   7   7   5       52.84       60.83      1.70 o
   8   7   5        3.59        3.76      0.97 o
  -4   8   5        6.12        4.92      0.95 o
  -3   8   5        6.28        5.49      1.02 o
  -2   8   5        0.35       -0.28      0.51 o
  -1   8   5       64.43       68.46      1.85 o
   0   8   5        7.33        9.60      0.92 o
   1   8   5      185.39      176.53      4.30 o
   2   8   5       16.90       12.38      0.75 o
   3   8   5      102.36      102.81      3.02 o
   4   8   5       60.66       59.11      1.69 o
   5   8   5        2.57        1.26      0.55 o
   6   8   5       55.92       52.05      1.63 o
   7   8   5       10.10        9.96      0.83 o
  -4   9   5       10.13       13.74      1.31 o
  -3   9   5        2.99        1.33      0.78 o
  -2   9   5        4.14        4.00      0.69 o
  -1   9   5        6.30        6.81      0.84 o
   0   9   5        0.22        0.05      0.45 o
   1   9   5      484.80      462.61     12.36 o
   2   9   5       13.53       14.58      1.54 o
   3   9   5      215.42      201.00      4.84 o
   4   9   5        7.81        8.31      0.88 o
   5   9   5        4.37        3.69      0.78 o
   6   9   5       19.10       17.63      1.25 o
   7   9   5        0.93        1.78      1.06 o
  -3  10   5        0.11        1.31      0.94 o
  -2  10   5        0.67       -0.28      0.68 o
  -1  10   5       14.07       15.07      1.15 o
   0  10   5       25.62       24.94      1.38 o
   1  10   5      167.02      173.09      4.21 o
   2  10   5       66.50       65.80      2.90 o
   3  10   5       57.36       60.81      2.20 o
   4  10   5       51.79       54.93      2.06 o
   5  10   5        1.66        3.45      1.03 o
   6  10   5       35.78       44.62      1.90 o
   7  10   5        5.08        5.88      1.02 o
  -2  11   5       34.13       24.44      2.97 o
  -1  11   5       14.22       16.82      1.29 o
   0  11   5       57.35       58.67      2.13 o
   1  11   5        0.23       -0.27      0.58 o
   2  11   5       43.78       42.24      2.47 o
   3  11   5        5.19        5.58      2.10 o
   4  11   5        7.30        7.62      1.22 o
   5  11   5       45.36       51.32      4.30 o
   6  11   5       51.85       55.68      4.02 o
  -1  12   5       11.08        7.04      1.38 o
   0  12   5        0.11        0.27      0.89 o
   1  12   5       12.39       15.17      1.71 o
   2  12   5       21.45       15.89      2.36 o
   3  12   5        3.15        1.48      0.94 o
   4  12   5        7.76        9.01      1.40 o
   5  12   5        3.33        4.06      1.75 o
   0  13   5        0.95       -0.19      1.03 o
   1  13   5      108.40      111.76      4.55 o
   2  13   5        5.59        5.58      1.79 o
   3  13   5       35.66       40.60      2.60 o
   4  13   5        2.64        0.52      1.40 o
   2  14   5       36.56       33.39      6.74 o
  -3 -12   6       31.91       31.34      3.49 o
  -2 -12   6        4.09        2.98      1.23 o
  -1 -12   6       15.47       18.06      1.91 o
   0 -12   6        3.76        4.70      1.23 o
   1 -12   6        3.45        4.71      1.75 o
  -3 -11   6       22.40       19.88      1.97 o
  -2 -11   6        6.26        7.11      1.37 o
  -1 -11   6        3.27        4.35      1.17 o
   0 -11   6        0.19        0.53      0.91 o
   1 -11   6        0.61       -0.33      0.86 o
   2 -11   6       24.76       21.01      3.58 o
  -4 -10   6       28.47       23.66      2.84 o
  -3 -10   6       12.40       12.74      1.54 o
  -2 -10   6       80.97       71.23      3.26 o
  -1 -10   6       58.51       57.40      2.90 o
   0 -10   6       29.44       25.11      2.03 o
   1 -10   6        6.60        4.14      1.11 o
   2 -10   6        2.99        2.74      0.97 o
   3 -10   6        1.72        1.07      0.84 o
  -5  -9   6        9.71       10.69      2.10 o
  -4  -9   6       12.53       11.30      1.96 o
  -3  -9   6       11.33       11.61      1.39 o
  -2  -9   6       17.42       18.23      1.66 o
  -1  -9   6       22.50       29.48      1.96 o
   0  -9   6        0.61        2.14      0.89 o
   1  -9   6       40.33       47.35      2.47 o
   2  -9   6       89.28       78.52      6.39 o
   3  -9   6       32.84       28.17      1.49 o
   4  -9   6        0.37        0.50      0.71 o
  -6  -8   6       12.24       11.00      2.23 o
  -5  -8   6       32.03       38.65      2.44 o
  -4  -8   6       14.84       14.53      1.50 o
  -3  -8   6       23.19       17.93      1.28 o
  -2  -8   6        0.05        0.18      0.60 o
  -1  -8   6      196.63      178.65      5.60 o
   0  -8   6       25.41       21.91      1.61 o
   1  -8   6      155.54      158.23      5.41 o
   2  -8   6       72.68       73.33      2.46 o
   3  -8   6       87.60       79.87      2.65 o
   4  -8   6       22.12       23.85      1.38 o
   5  -8   6        0.88       -0.09      0.71 o
  -6  -7   6        0.49        0.87      0.97 o
  -5  -7   6        9.52       11.44      1.37 o
  -4  -7   6       36.90       36.79      1.68 o
  -3  -7   6        6.36        5.95      0.82 o
  -2  -7   6       75.05       72.38      2.32 o
  -1  -7   6        0.39        0.28      0.48 o
   0  -7   6       84.91       84.07      2.52 o
   1  -7   6       19.87       19.86      1.25 o
   2  -7   6        6.08        5.06      0.79 o
   3  -7   6       35.58       35.47      1.40 o
   4  -7   6       37.83       39.98      1.61 o
   5  -7   6        4.33        2.42      0.79 o
  -6  -6   6       11.22       10.37      1.37 o
  -5  -6   6       30.44       27.92      2.18 o
  -4  -6   6      180.48      186.67      4.53 o
  -3  -6   6       11.91       11.10      1.01 o
  -2  -6   6      212.58      209.66      8.26 o
  -1  -6   6      101.39       95.33      2.25 o
   0  -6   6       19.40       16.64      0.81 o
   1  -6   6      258.63      244.34      4.57 o
   2  -6   6       12.46       11.88      0.84 o
   3  -6   6       58.66       62.14      1.58 o
   4  -6   6       13.04       14.56      0.88 o
   5  -6   6       20.04       18.46      1.04 o
   6  -6   6       25.98       28.33      2.29 o
  -6  -5   6       12.07       15.03      1.47 o
  -5  -5   6        1.37        1.21      0.81 o
  -4  -5   6      129.22      132.98      3.73 o
  -3  -5   6       73.40       77.22      2.00 o
  -2  -5   6      277.00      272.02      5.17 o
  -1  -5   6       25.56       23.79      0.97 o
   0  -5   6      352.49      358.51      6.53 o
   1  -5   6      136.44      130.20      2.48 o
   2  -5   6      215.71      202.08      4.00 o
   3  -5   6        1.47        0.68      0.40 o
   4  -5   6        0.21       -0.40      0.40 o
   5  -5   6        9.50       10.57      0.78 o
   6  -5   6        0.35        0.71      0.58 o
  -6  -4   6        1.16        1.28      0.83 o
  -5  -4   6       24.43       30.64      2.03 o
  -4  -4   6       70.96       72.62      2.20 o
  -3  -4   6        9.36        7.00      0.64 o
  -2  -4   6        0.82       -0.22      0.32 o
  -1  -4   6       87.28       90.55      1.86 o
   0  -4   6      945.17      952.92     14.39 o
   1  -4   6      120.10      103.69      2.06 o
   2  -4   6       12.50       13.36      1.09 o
   3  -4   6      339.08      336.65      5.41 o
   4  -4   6       14.98       13.99      0.58 o
   5  -4   6        5.33        4.68      0.66 o
   6  -4   6        0.08       -0.17      0.49 o
   7  -4   6        0.01       -0.38      0.64 o
  -6  -3   6        1.54       -0.42      0.79 o
  -5  -3   6       33.64       37.76      1.65 o
  -4  -3   6       16.82       15.21      0.87 o
  -3  -3   6       85.19       85.19      2.02 o
  -2  -3   6       36.68       33.42      1.28 o
  -1  -3   6       12.84       12.84      0.57 o
   0  -3   6      367.04      382.81      6.06 o
   1  -3   6        4.28        4.14      0.38 o
   2  -3   6      269.41      250.11      4.16 o
   3  -3   6      538.01      544.63      8.12 o
   4  -3   6      155.41      138.05      2.21 o
   5  -3   6      106.25      105.47      2.15 o
   6  -3   6        8.54        9.15      0.69 o
   7  -3   6        6.03        7.11      0.78 o
  -6  -2   6        6.20        7.16      0.89 o
  -5  -2   6       37.93       38.88      1.61 o
  -4  -2   6        6.33        6.18      0.55 o
  -3  -2   6      295.95      308.80      5.33 o
  -2  -2   6        3.17        1.46      0.35 o
  -1  -2   6       15.75       17.38      0.63 o
   0  -2   6      367.57      368.56      4.65 o
   1  -2   6       12.90        9.44      0.43 o
   2  -2   6      175.50      170.09      2.69 o
   3  -2   6      154.56      160.73      2.78 o
   4  -2   6       55.40       51.61      0.91 o
   5  -2   6       14.17       18.93      0.81 o
   6  -2   6        2.58        2.91      0.51 o
   7  -2   6        0.21        1.21      0.59 o
  -6  -1   6       16.06       15.70      1.52 o
  -5  -1   6        3.75        2.39      0.65 o
  -4  -1   6        4.88        5.49      0.51 o
  -3  -1   6      473.80      477.80      7.57 o
  -2  -1   6       52.79       54.21      1.29 o
  -1  -1   6       30.06       25.67      0.75 o
   0  -1   6      526.19      512.75      6.27 o
   1  -1   6        0.08        0.01      0.18 o
   2  -1   6      412.11      434.40      5.71 o
   3  -1   6       30.92       32.63      0.72 o
   4  -1   6       38.60       36.43      0.90 o
   5  -1   6       30.61       32.11      0.95 o
   6  -1   6        0.65        0.49      0.45 o
   7  -1   6        1.98        0.87      0.51 o
  -6   0   6        0.60        0.65      0.63 o
  -5   0   6       53.00       54.69      1.84 o
  -4   0   6        0.27        0.31      0.32 o
  -3   0   6       68.32       62.21      1.35 o
  -2   0   6      102.95      104.95      3.16 o
  -1   0   6      491.63      491.45      6.08 o
   0   0   6      318.24      312.78      5.86 o
   1   0   6      363.43      402.94      5.35 o
   2   0   6      401.94      396.84      4.91 o
   3   0   6       77.95       72.59      1.07 o
   4   0   6       56.28       57.51      1.13 o
   5   0   6       30.61       26.11      0.70 o
   6   0   6        0.80        0.04      0.38 o
   7   0   6       10.44        9.64      0.80 o
   8   0   6       24.51       26.06      1.20 o
  -6   1   6        3.16        3.52      0.76 o
  -5   1   6        7.12        7.16      0.81 o
  -4   1   6        9.21        7.14      0.70 o
  -3   1   6        5.43        4.48      0.49 o
  -2   1   6       56.67       55.25      1.29 o
  -1   1   6       12.25       13.02      0.46 o
   0   1   6       10.39        6.08      0.37 o
   1   1   6      521.35      545.90      6.63 o
   2   1   6     1523.77     1551.99     19.49 o
   3   1   6       93.21       93.83      1.37 o
   4   1   6      625.97      619.86      8.52 o
   5   1   6      236.14      238.24      3.56 o
   6   1   6        0.05       -0.33      0.33 o
   7   1   6        5.85        5.16      0.64 o
   8   1   6        2.87        1.28      0.79 o
  -6   2   6        0.68        0.70      0.81 o
  -5   2   6        5.09        6.28      0.81 o
  -4   2   6        2.58        3.32      0.63 o
  -3   2   6      419.78      435.07      6.96 o
  -2   2   6       25.13       27.80      0.90 o
  -1   2   6      166.35      172.76      2.48 o
   0   2   6       15.24       18.53      0.66 o
   1   2   6      143.27      152.62      1.92 o
   2   2   6       11.46        5.11      0.33 o
   3   2   6       13.02       10.96      0.50 o
   4   2   6       54.83       47.82      1.14 o
   5   2   6       19.40       16.42      0.63 o
   6   2   6       93.27       89.75      1.80 o
   7   2   6        2.01        3.43      0.55 o
   8   2   6        6.12        3.36      0.85 o
  -6   3   6        1.69        1.26      0.86 o
  -5   3   6        5.39        6.30      0.83 o
  -4   3   6        0.46        0.53      0.56 o
  -3   3   6      846.66      883.49     15.09 o
  -2   3   6      474.46      468.19      7.45 o
  -1   3   6      181.38      191.45      2.74 o
   0   3   6       49.04       43.21      0.79 o
   1   3   6       95.38       95.29      1.44 o
   2   3   6       44.25       48.82      0.87 o
   3   3   6        3.16        2.34      0.22 o
   4   3   6     1048.60     1043.40     12.28 o
   5   3   6       38.11       40.30      0.98 o
   6   3   6       23.56       22.10      0.97 o
   7   3   6       82.20       89.39      2.64 o
   8   3   6        0.02        0.48      0.59 o
  -5   4   6        6.77        6.86      1.10 o
  -4   4   6       26.43       24.41      2.29 o
  -3   4   6       10.02       10.15      0.84 o
  -2   4   6      752.23      753.72     12.99 o
  -1   4   6      214.60      209.72      3.20 o
   0   4   6       17.27       20.12      1.03 o
   1   4   6      389.67      394.66      5.27 o
   2   4   6       82.66       77.48      1.29 o
   3   4   6       15.09       16.12      0.54 o
   4   4   6        3.72        3.45      0.35 o
   5   4   6      242.66      241.45      4.47 o
   6   4   6       18.20       18.30      0.95 o
   7   4   6        5.58        5.24      0.65 o
   8   4   6        2.15        1.84      0.66 o
  -5   5   6        6.23        5.48      2.05 o
  -4   5   6        0.37       -0.72      0.72 o
  -3   5   6       10.15       11.23      0.83 o
  -2   5   6       76.73       75.97      1.71 o
  -1   5   6        2.61        2.81      0.31 o
   0   5   6        0.21        0.36      0.24 o
   1   5   6      468.11      433.93      8.41 o
   2   5   6        4.49        2.48      0.34 o
   3   5   6        0.67        0.38      0.25 o
   4   5   6      286.94      287.65      7.72 o
   5   5   6        0.26       -0.39      0.39 o
   6   5   6        3.68        2.99      0.58 o
   7   5   6        1.12        0.30      0.71 o
   8   5   6        0.03       -0.28      0.66 o
  -5   6   6        1.43        2.67      1.16 o
  -4   6   6        7.17        9.31      1.24 o
  -3   6   6       48.37       49.96      1.59 o
  -2   6   6       35.34       31.10      1.10 o
  -1   6   6        8.22        7.26      0.46 o
   0   6   6       24.16       24.86      0.75 o
   1   6   6      207.28      207.05      4.73 o
   2   6   6        5.76        4.97      0.39 o
   3   6   6      168.79      162.58      2.84 o
   4   6   6      150.94      152.20      2.81 o
   5   6   6        1.85        3.04      0.45 o
   6   6   6       53.63       54.60      1.78 o
   7   6   6        2.63        3.71      0.67 o
   8   6   6        0.92        0.59      0.77 o
  -4   7   6        8.41       10.65      1.12 o
  -3   7   6        5.23        2.25      0.75 o
  -2   7   6      122.05      118.04      2.71 o
  -1   7   6      129.51      139.66      3.07 o
   0   7   6       13.08       13.90      0.69 o
   1   7   6      514.77      530.88      8.23 o
   2   7   6       84.03       83.38      1.56 o
   3   7   6      141.47      146.18      2.67 o
   4   7   6       34.05       29.66      1.17 o
   5   7   6        0.02       -0.60      0.61 o
   6   7   6      145.49      147.43      3.61 o
   7   7   6       21.46       24.96      1.59 o
  -4   8   6        0.32       -0.51      0.75 o
  -3   8   6        4.40        5.09      0.89 o
  -2   8   6       56.84       63.05      2.31 o
  -1   8   6        0.47        0.69      0.49 o
   0   8   6       19.02       19.73      1.10 o
   1   8   6      265.20      271.81      5.07 o
   2   8   6       86.00       92.86      3.43 o
   3   8   6       15.38       14.05      0.91 o
   4   8   6       80.02       72.89      1.96 o
   5   8   6      104.16       99.76      2.82 o
   6   8   6       29.30       31.73      1.87 o
   7   8   6        0.01        0.20      0.73 o
  -3   9   6        3.03        2.54      1.00 o
  -2   9   6       37.89       41.20      1.77 o
  -1   9   6        1.01        1.12      0.60 o
   0   9   6       95.03      100.12      3.00 o
   1   9   6       41.78       42.65      1.53 o
   2   9   6        1.47        1.21      0.97 o
   3   9   6      222.37      218.96      5.76 o
   4   9   6        9.06        6.70      0.88 o
   5   9   6       30.74       27.08      1.86 o
   6   9   6        0.42       -0.75      0.83 o
   7   9   6        5.02        5.66      1.27 o
  -3  10   6        0.67        0.26      1.27 o
  -2  10   6        0.57        1.92      1.40 o
  -1  10   6        4.98        5.25      0.82 o
   0  10   6       22.70       22.98      3.63 o
   1  10   6        5.60        5.46      0.73 o
   2  10   6       24.99       19.92      1.74 o
   3  10   6       57.64       57.69      2.18 o
   4  10   6        1.16        0.31      0.63 o
   5  10   6       55.45       58.44      4.52 o
   6  10   6        7.59        5.35      1.17 o
   7  10   6        0.33       -0.76      1.00 o
  -2  11   6       35.79       37.19      3.54 o
  -1  11   6        0.90        0.47      0.91 o
   0  11   6        6.99        7.51      1.88 o
   1  11   6        0.37       -0.59      0.72 o
   2  11   6       12.29       11.49      1.86 o
   3  11   6       27.97       30.96      3.03 o
   4  11   6        9.78        6.49      1.17 o
   5  11   6       57.85       65.27      3.07 o
   6  11   6       21.66       26.86      2.11 o
  -1  12   6       38.76       32.47      2.50 o
   0  12   6        0.55        2.09      1.75 o
   1  12   6        1.21        0.22      0.99 o
   2  12   6        3.36        3.23      1.06 o
   3  12   6        4.69        4.31      1.37 o
   4  12   6       26.80       28.55      3.23 o
   5  12   6       36.65       30.90      3.40 o
   0  13   6        0.06        2.79      1.83 o
   1  13   6        3.88        1.69      1.17 o
   2  13   6       19.55       21.89      2.13 o
   3  13   6        4.85        4.76      1.72 o
   4  13   6        0.01       -0.74      1.27 o
  -1 -12   7       15.26       15.02      1.83 o
  -3 -11   7        0.34        0.26      1.53 o
  -2 -11   7        0.76        0.50      0.98 o
  -1 -11   7        0.13       -0.55      0.84 o
   0 -11   7        0.00       -0.13      0.86 o
   1 -11   7       51.60       56.03      3.01 o
  -4 -10   7       24.71       22.83      2.97 o
  -3 -10   7        0.13       -0.87      0.87 o
  -2 -10   7       52.67       52.73      2.79 o
  -1 -10   7       16.21       15.02      2.58 o
   0 -10   7       26.37       24.27      2.03 o
   1 -10   7        0.21        1.18      1.20 o
   2 -10   7        4.38        3.62      1.53 o
   3 -10   7       10.73       12.78      1.33 o
  -4  -9   7        2.24        1.96      1.40 o
  -3  -9   7        1.68        1.38      1.13 o
  -2  -9   7       95.20       94.60      5.26 o
  -1  -9   7       63.64       57.09      2.82 o
   0  -9   7       55.80       60.55      2.87 o
   1  -9   7        2.27       -0.01      0.72 o
   2  -9   7        0.42       -0.42      0.71 o
   3  -9   7        1.67        1.31      0.96 o
   4  -9   7        1.65        1.49      0.91 o
  -5  -8   7        1.95        2.62      1.44 o
  -4  -8   7        0.51        1.05      1.13 o
  -3  -8   7        0.67        0.81      0.82 o
  -2  -8   7        4.24        5.63      1.06 o
  -1  -8   7        3.38        2.53      0.86 o
   0  -8   7      114.64      105.14      3.89 o
   1  -8   7       50.35       49.21      2.48 o
   2  -8   7       26.43       22.43      1.46 o
   3  -8   7        6.54        5.95      0.97 o
   4  -8   7       16.93       16.23      2.07 o
  -5  -7   7       18.84       22.03      1.87 o
  -4  -7   7       14.12       14.52      1.50 o
  -3  -7   7        0.01       -0.47      0.47 o
  -2  -7   7       21.71       17.70      1.22 o
  -1  -7   7        0.05       -0.25      0.63 o
   0  -7   7       61.84       53.55      2.44 o
   1  -7   7      163.19      171.20      4.33 o
   2  -7   7        3.59        3.23      0.87 o
   3  -7   7       36.88       39.43      1.51 o
   4  -7   7       23.46       23.10      1.33 o
   5  -7   7        5.95        5.63      0.91 o
  -6  -6   7       11.28       14.85      1.62 o
  -5  -6   7        0.09       -0.62      0.82 o
  -4  -6   7       27.03       25.65      1.85 o
  -3  -6   7       55.40       59.17      1.83 o
  -2  -6   7      178.44      166.70      7.99 o
  -1  -6   7       27.79       23.90      1.26 o
   0  -6   7       55.00       49.80      1.81 o
   1  -6   7      176.09      161.40      4.02 o
   2  -6   7       46.31       47.70      1.92 o
   3  -6   7      214.58      223.84      4.49 o
   4  -6   7        0.00       -0.32      0.60 o
   5  -6   7       53.68       54.77      1.91 o
   6  -6   7       17.06       17.80      1.26 o
  -6  -5   7        0.50       -0.39      0.96 o
  -5  -5   7       17.15       18.57      1.63 o
  -4  -5   7        2.01        0.53      0.62 o
  -3  -5   7       84.91       90.12      2.65 o
  -2  -5   7      127.01      122.32      2.84 o
  -1  -5   7       72.27       66.86      1.64 o
   0  -5   7      136.20      128.44      2.51 o
   1  -5   7      244.03      238.57      4.13 o
   2  -5   7      150.78      143.74      3.10 o
   3  -5   7        8.23        7.86      0.61 o
   4  -5   7        5.49        3.66      0.60 o
   5  -5   7       59.77       63.28      1.74 o
   6  -5   7        8.85        9.28      0.98 o
  -6  -4   7        5.92        9.22      1.72 o
  -5  -4   7        8.77        9.23      1.22 o
  -4  -4   7       15.04       15.92      1.11 o
  -3  -4   7       24.74       24.33      1.11 o
  -2  -4   7       40.70       37.97      1.35 o
  -1  -4   7       22.90       21.08      0.88 o
   0  -4   7      833.08      818.77     14.08 o
   1  -4   7       52.63       48.78      1.28 o
   2  -4   7       54.70       54.46      1.55 o
   3  -4   7       52.99       49.38      1.60 o
   4  -4   7       16.33       15.82      0.82 o
   5  -4   7       24.56       21.07      0.98 o
   6  -4   7        0.52        0.41      0.53 o
  -6  -3   7       44.62       49.26      2.44 o
  -5  -3   7       75.60       78.63      3.07 o
  -4  -3   7        8.30        6.05      0.67 o
  -3  -3   7      119.50      123.04      3.36 o
  -2  -3   7       39.76       41.44      1.34 o
  -1  -3   7       89.46       91.90      2.46 o
   0  -3   7      163.60      171.77      3.05 o
   1  -3   7       72.69       71.03      1.59 o
   2  -3   7      841.56      817.93     14.01 o
   3  -3   7       59.24       57.44      1.27 o
   4  -3   7       35.73       29.77      0.84 o
   5  -3   7       70.21       72.21      1.71 o
   6  -3   7        0.49       -0.44      0.44 o
   7  -3   7       10.00        7.08      0.83 o
  -6  -2   7        9.61        9.52      1.44 o
  -5  -2   7        3.26        2.31      0.96 o
  -4  -2   7       60.59       65.83      1.85 o
  -3  -2   7      160.85      162.88      4.92 o
  -2  -2   7      323.15      337.47      6.17 o
  -1  -2   7       85.99       84.62      1.75 o
   0  -2   7       72.72       71.58      1.42 o
   1  -2   7      107.65      116.36      2.19 o
   2  -2   7      253.35      244.34      4.22 o
   3  -2   7        0.02       -0.28      0.28 o
   4  -2   7       56.10       51.16      0.98 o
   5  -2   7       40.25       45.85      1.28 o
   6  -2   7        2.63        2.27      0.49 o
   7  -2   7        3.70        3.14      0.67 o
  -6  -1   7       43.48       49.23      2.51 o
  -5  -1   7        3.60        2.29      0.71 o
  -4  -1   7       33.81       30.87      1.20 o
  -3  -1   7       47.72       49.14      1.49 o
  -2  -1   7       58.24       61.05      1.63 o
  -1  -1   7       97.09       87.42      2.27 o
   0  -1   7        1.55        2.08      0.31 o
   1  -1   7      335.43      341.24      4.78 o
   2  -1   7      129.57      132.27      2.03 o
   3  -1   7        2.10        3.43      0.57 o
   4  -1   7       80.13       82.42      1.31 o
   5  -1   7       71.64       76.28      1.97 o
   6  -1   7        0.84        0.92      0.40 o
   7  -1   7       52.74       55.21      2.38 o
  -6   0   7        5.74        5.96      1.09 o
  -5   0   7       34.80       39.57      2.02 o
  -4   0   7       58.06       55.88      1.89 o
  -3   0   7       94.66       91.14      2.15 o
  -2   0   7       13.19       10.66      0.69 o
  -1   0   7      624.30      612.22      9.42 o
   0   0   7      160.48      158.45      2.78 o
   1   0   7       37.37       29.26      0.80 o
   2   0   7      117.75      113.40      1.91 o
   3   0   7       12.53       12.20      0.48 o
   4   0   7        3.20        2.38      0.25 o
   5   0   7       17.24       13.73      0.69 o
   6   0   7       28.34       24.26      0.92 o
   7   0   7       49.62       51.35      1.81 o
  -6   1   7       17.29       19.70      1.63 o
  -5   1   7        0.49       -0.14      0.83 o
  -4   1   7        3.26        2.46      0.65 o
  -3   1   7        9.99        8.65      0.69 o
  -2   1   7       66.88       68.12      1.73 o
  -1   1   7       77.61       64.86      1.29 o
   0   1   7      475.57      492.64      9.76 o
   1   1   7     1715.05     1727.90     26.85 o
   2   1   7      164.61      147.24      2.33 o
   3   1   7        2.66        2.78      0.27 o
   4   1   7      131.45      133.72      1.88 o
   5   1   7        7.39        6.73      0.52 o
   6   1   7        0.66        0.03      0.39 o
   7   1   7       37.41       37.44      1.31 o
   8   1   7       12.36       13.40      2.49 o
  -6   2   7        5.39        7.56      1.22 o
  -5   2   7       11.52       12.85      1.70 o
  -4   2   7       15.28       16.14      1.10 o
  -3   2   7       27.88       29.93      1.17 o
  -2   2   7       10.11        9.74      0.68 o
  -1   2   7       34.38       34.35      0.88 o
   0   2   7        0.31        0.52      0.34 o
   1   2   7      493.29      491.47      6.39 o
   2   2   7      134.13      121.11      1.99 o
   3   2   7      135.18      128.51      1.93 o
   4   2   7      485.08      473.06      5.78 o
   5   2   7        4.88        5.13      0.49 o
   6   2   7        2.48        2.16      0.50 o
   7   2   7        3.02        2.00      0.61 o
   8   2   7       21.87       19.73      1.22 o
  -5   3   7        0.00        0.38      0.76 o
  -4   3   7       23.86       22.59      1.62 o
  -3   3   7       53.59       62.19      2.99 o
  -2   3   7      176.31      170.83      6.27 o
  -1   3   7        5.07        5.31      0.40 o
   0   3   7        6.44        6.24      0.38 o
   1   3   7       22.42       20.20      0.92 o
   2   3   7       49.74       44.95      1.03 o
   3   3   7       28.23       23.90      0.74 o
   4   3   7      385.40      378.57      4.70 o
   5   3   7      258.34      248.93      4.09 o
   6   3   7       44.31       49.61      1.28 o
   7   3   7       32.96       38.63      1.37 o
   8   3   7        6.64        6.72      1.64 o
  -5   4   7        3.14        2.50      0.92 o
  -4   4   7       53.64       54.27      2.50 o
  -3   4   7       36.96       33.69      1.31 o
  -2   4   7      205.02      207.99      5.29 o
  -1   4   7       37.30       42.39      1.10 o
   0   4   7       58.20       59.61      1.55 o
   1   4   7        0.50        0.64      0.33 o
   2   4   7       19.18       14.88      0.57 o
   3   4   7      146.77      146.48      2.39 o
   4   4   7      195.91      187.47      2.96 o
   5   4   7       17.95       17.93      0.98 o
   6   4   7       48.82       50.44      1.63 o
   7   4   7        6.26        7.00      0.75 o
   8   4   7        5.66        4.91      0.85 o
  -5   5   7        3.46        4.02      1.11 o
  -4   5   7        0.13        0.00      0.94 o
  -3   5   7       24.30       20.87      1.30 o
  -2   5   7        2.11        1.28      0.63 o
  -1   5   7       35.94       40.24      1.15 o
   0   5   7      118.96      115.13      1.98 o
   1   5   7      160.66      156.17      3.31 o
   2   5   7       99.80       94.83      2.06 o
   3   5   7      138.23      132.21      2.13 o
   4   5   7      605.27      597.46      9.36 o
   5   5   7        0.82        0.35      0.50 o
   6   5   7       23.05       19.68      1.10 o
   7   5   7       14.25       14.20      0.97 o
   8   5   7       20.84       20.73      3.23 o
  -4   6   7        2.32        1.74      0.97 o
  -3   6   7        1.56       -0.10      0.81 o
  -2   6   7        2.10        1.25      0.64 o
  -1   6   7       35.50       35.21      1.55 o
   0   6   7      124.82      116.57      2.37 o
   1   6   7       96.40       87.45      2.16 o
   2   6   7        8.63        5.72      0.56 o
   3   6   7      280.41      271.81      4.60 o
   4   6   7        3.23        0.17      0.51 o
   5   6   7      188.85      181.31      4.23 o
   6   6   7        0.16       -0.54      0.54 o
   7   6   7        1.60        0.68      0.65 o
  -4   7   7        3.41        3.37      1.09 o
  -3   7   7        0.78        0.42      0.90 o
  -2   7   7        8.47       11.05      0.86 o
  -1   7   7        0.59       -0.22      0.43 o
   0   7   7       47.87       44.25      1.76 o
   1   7   7       17.44       13.39      1.57 o
   2   7   7      103.72       98.72      2.76 o
   3   7   7       93.47       91.89      1.86 o
   4   7   7       33.29       27.20      1.20 o
   5   7   7       70.87       72.79      2.26 o
   6   7   7       43.20       52.91      1.89 o
   7   7   7       13.26       14.40      1.09 o
  -4   8   7        0.56        0.31      1.35 o
  -3   8   7       11.32        8.94      1.37 o
  -2   8   7       77.85       84.65      2.43 o
  -1   8   7        0.81        1.84      0.55 o
   0   8   7      122.89      117.82      3.41 o
   1   8   7        7.30        5.26      0.99 o
   2   8   7       78.77       73.66      2.36 o
   3   8   7       14.80       11.50      1.04 o
   4   8   7       28.34       27.49      1.40 o
   5   8   7      119.92      117.98      3.97 o
   6   8   7       17.55       17.55      1.49 o
   7   8   7       11.44       11.11      1.32 o
  -3   9   7        0.33       -0.61      1.22 o
  -2   9   7        0.02       -0.41      0.78 o
  -1   9   7        0.14       -0.10      0.72 o
   0   9   7       68.36       64.22      3.95 o
   1   9   7        0.04        0.53      0.74 o
   2   9   7       80.83       72.65      3.01 o
   3   9   7       19.33       18.17      1.28 o
   4   9   7        8.87        8.06      0.95 o
   5   9   7       27.12       28.00      1.93 o
   6   9   7        4.74        2.74      0.97 o
   7   9   7       33.61       36.16      2.21 o
  -2  10   7        2.18        0.52      1.13 o
  -1  10   7        1.10        0.96      0.96 o
   0  10   7       69.01       71.42      3.24 o
   1  10   7       36.81       40.09      2.33 o
   2  10   7      206.05      199.16      6.31 o
   3  10   7        0.80       -0.18      0.76 o
   4  10   7        2.84        3.17      0.83 o
   5  10   7       43.84       43.54      4.82 o
   6  10   7        0.00       -0.89      0.89 o
  -1  11   7        0.48       -0.86      0.86 o
   0  11   7        4.30        4.46      1.20 o
   1  11   7       15.08       11.66      1.54 o
   2  11   7       50.52       49.04      2.67 o
   3  11   7       17.19       21.21      1.91 o
   4  11   7       11.68       14.59      3.67 o
   5  11   7       25.02       27.24      3.14 o
   6  11   7        0.37       -0.06      1.11 o
   0  12   7        1.33        0.35      0.98 o
   1  12   7       12.04       12.40      1.67 o
   2  12   7        0.24        0.46      0.96 o
   3  12   7        6.06        5.17      1.22 o
   4  12   7       53.73       61.24      4.54 o
   5  12   7       45.46       50.63      4.15 o
   1  13   7        1.12       -0.46      1.75 o
   2  13   7        3.49        3.72      1.27 o
   3  13   7        7.81       10.35      2.95 o
  -2 -11   8       12.31       16.00      3.58 o
  -1 -11   8       11.18       14.93      2.29 o
   0 -11   8        5.72        4.65      1.29 o
   1 -11   8       76.71       94.15      5.67 o
  -3 -10   8        9.20       10.16      1.57 o
  -2 -10   8       31.66       37.03      2.47 o
  -1 -10   8        1.33        1.45      1.00 o
   0 -10   8        1.57        2.06      1.03 o
   1 -10   8        2.57        1.16      1.11 o
   2 -10   8       29.74       40.77      3.88 o
  -4  -9   8        3.72        0.79      1.53 o
  -3  -9   8       50.04       42.80      2.92 o
  -2  -9   8       36.39       31.06      2.31 o
  -1  -9   8        0.43        0.41      0.86 o
   0  -9   8        3.19        2.97      1.02 o
   1  -9   8        0.05       -0.28      1.46 o
   2  -9   8        1.15        1.20      0.80 o
   3  -9   8        1.33        0.47      0.94 o
  -4  -8   8        7.53        4.50      1.66 o
  -3  -8   8       40.84       48.75      2.12 o
  -2  -8   8        2.48        2.65      1.20 o
  -1  -8   8       12.61       13.61      1.53 o
   0  -8   8      102.69       97.63      4.12 o
   1  -8   8       31.51       30.55      1.97 o
   2  -8   8       11.33       12.55      2.55 o
   3  -8   8        1.75        0.33      0.91 o
   4  -8   8        5.70        4.95      0.89 o
  -5  -7   8       10.94       10.78      2.10 o
  -4  -7   8        6.31        6.46      1.61 o
  -3  -7   8        7.38        4.97      0.87 o
  -2  -7   8       35.33       29.84      1.90 o
  -1  -7   8        7.70        8.93      1.22 o
   0  -7   8      153.93      137.88      4.69 o
   1  -7   8        1.60        0.57      0.71 o
   2  -7   8       56.69       58.01      2.29 o
   3  -7   8       69.05       67.97      2.43 o
   4  -7   8        5.41        5.95      0.86 o
   5  -7   8        2.86        3.44      0.85 o
  -5  -6   8        0.45        0.96      1.00 o
  -4  -6   8        2.80        1.55      1.33 o
  -3  -6   8       32.13       32.37      1.64 o
  -2  -6   8       41.84       39.80      1.97 o
  -1  -6   8       19.74       17.39      1.50 o
   0  -6   8        9.56        8.04      1.08 o
   1  -6   8       36.76       32.84      1.59 o
   2  -6   8       28.19       27.70      1.49 o
   3  -6   8       75.03       79.88      2.16 o
   4  -6   8       44.34       43.31      1.71 o
   5  -6   8        2.94        3.16      0.80 o
  -5  -5   8       37.73       43.18      6.79 o
  -4  -5   8        1.41        1.68      0.90 o
  -3  -5   8       96.63      100.72      2.96 o
  -2  -5   8       71.18       73.73      2.43 o
  -1  -5   8      103.44      101.01      3.07 o
   0  -5   8      202.94      187.91      9.75 o
   1  -5   8       92.43       88.00      4.94 o
   2  -5   8       94.32       93.90      2.69 o
   3  -5   8       29.89       30.91      1.28 o
   4  -5   8       82.39       84.69      2.75 o
   5  -5   8       41.34       46.99      1.75 o
   6  -5   8        0.59        0.99      0.74 o
  -5  -4   8       34.69       36.44      2.22 o
  -4  -4   8       34.41       39.88      2.18 o
  -3  -4   8      109.70      116.46      3.24 o
  -2  -4   8        0.38        1.64      0.64 o
  -1  -4   8      283.79      284.89      6.37 o
   0  -4   8      136.44      132.10      3.39 o
   1  -4   8      543.37      527.23      8.34 o
   2  -4   8       26.38       25.59      1.11 o
   3  -4   8       18.71       17.64      0.84 o
   4  -4   8       31.87       32.75      1.18 o
   5  -4   8        0.10       -0.09      0.52 o
   6  -4   8       13.68       12.43      0.92 o
  -6  -3   8        8.26       10.12      3.47 o
  -5  -3   8       15.34       15.81      1.54 o
  -4  -3   8        4.51        3.67      0.96 o
  -3  -3   8       12.65       10.56      1.17 o
  -2  -3   8       15.24       15.20      1.13 o
  -1  -3   8      272.42      269.19      5.18 o
   0  -3   8       68.65       64.27      1.61 o
   1  -3   8       24.54       24.96      0.99 o
   2  -3   8       81.20       75.49      1.93 o
   3  -3   8       16.62       16.07      0.92 o
   4  -3   8        4.16        4.47      0.55 o
   5  -3   8        1.38       -0.17      0.44 o
   6  -3   8        8.77        8.47      0.75 o
  -6  -2   8        2.50        3.12      1.08 o
  -5  -2   8        0.09        0.93      0.86 o
  -4  -2   8       53.64       51.41      2.36 o
  -3  -2   8        4.58        3.72      0.77 o
  -2  -2   8       53.75       53.13      2.12 o
  -1  -2   8       33.36       32.28      1.08 o
   0  -2   8       51.51       51.66      1.34 o
   1  -2   8      363.02      348.40      5.19 o
   2  -2   8      404.46      396.41      7.13 o
   3  -2   8      102.50       86.37      1.83 o
   4  -2   8      324.35      313.92      4.58 o
   5  -2   8        3.62        3.67      0.54 o
   6  -2   8       11.43       10.33      0.80 o
   7  -2   8        1.12        1.05      0.64 o
  -6  -1   8        3.34        3.54      1.09 o
  -5  -1   8        0.57        1.12      0.86 o
  -4  -1   8       65.86       69.68      2.81 o
  -3  -1   8        0.04       -0.20      0.46 o
  -2  -1   8       23.48       25.21      1.09 o
  -1  -1   8      165.95      163.22      3.36 o
   0  -1   8        7.07        8.37      0.52 o
   1  -1   8       10.50       10.84      0.68 o
   2  -1   8       27.71       28.06      0.94 o
   3  -1   8       44.40       47.08      1.03 o
   4  -1   8       19.07       29.29      0.78 o
   5  -1   8        0.15        0.15      0.38 o
   6  -1   8       30.21       33.66      1.05 o
   7  -1   8       31.10       36.91      1.62 o
  -5   0   8        0.00       -0.45      0.77 o
  -4   0   8       42.84       46.85      2.24 o
  -3   0   8       38.99       38.46      1.34 o
  -2   0   8      122.05      126.42      2.78 o
  -1   0   8      112.22      110.46      2.20 o
   0   0   8       48.36       46.79      1.21 o
   1   0   8      400.79      416.41      9.23 o
   2   0   8        2.36        2.34      0.43 o
   3   0   8       97.88       97.97      1.77 o
   4   0   8       39.14       38.96      1.12 o
   5   0   8       25.80       22.63      0.93 o
   6   0   8       62.16       60.73      1.55 o
   7   0   8       14.99       14.74      1.69 o
  -5   1   8        1.21        1.23      0.98 o
  -4   1   8        0.17       -0.08      0.81 o
  -3   1   8        0.70        0.48      0.46 o
  -2   1   8      372.01      378.30      6.92 o
  -1   1   8       42.48       44.56      1.32 o
   0   1   8        0.33        0.42      0.25 o
   1   1   8      480.28      464.58      7.63 o
   2   1   8       15.39       19.25      0.71 o
   3   1   8       57.83       53.07      1.81 o
   4   1   8        4.55        4.27      0.37 o
   5   1   8        1.99        1.67      0.43 o
   6   1   8       42.68       39.67      1.20 o
   7   1   8       16.16       17.56      1.01 o
  -5   2   8        6.20        5.98      1.11 o
  -4   2   8        0.12        1.29      0.80 o
  -3   2   8        5.06        5.44      0.74 o
  -2   2   8        4.53        4.08      0.61 o
  -1   2   8       21.10       21.72      0.76 o
   0   2   8      454.58      459.56      7.14 o
   1   2   8      582.47      581.68      9.02 o
   2   2   8        0.18        0.42      0.27 o
   3   2   8      172.14      167.93      2.47 o
   4   2   8      193.00      191.59      2.79 o
   5   2   8        2.02        1.49      0.47 o
   6   2   8        2.32        1.19      0.47 o
   7   2   8       14.12       14.51      1.38 o
  -5   3   8        0.46       -0.11      0.85 o
  -4   3   8       31.33       37.95      2.31 o
  -3   3   8       42.20       43.05      1.71 o
  -2   3   8       73.58       73.24      1.95 o
  -1   3   8        0.16        0.18      0.29 o
   0   3   8        4.81        4.76      0.50 o
   1   3   8        2.46        1.95      0.42 o
   2   3   8       97.02       96.28      2.19 o
   3   3   8       42.25       37.86      0.87 o
   4   3   8       20.42       18.88      0.68 o
   5   3   8      147.35      155.48      2.80 o
   6   3   8       34.75       39.71      1.20 o
   7   3   8        5.59        6.26      0.76 o
  -5   4   8        2.93        3.95      1.05 o
  -4   4   8       64.10       64.35      2.82 o
  -3   4   8      103.25       95.44      2.83 o
  -2   4   8       83.87       87.89      6.96 o
  -1   4   8       35.88       36.33      1.25 o
   0   4   8       99.41       98.48      2.46 o
   1   4   8       32.83       32.52      1.28 o
   2   4   8       65.53       61.35      1.46 o
   3   4   8      774.95      784.36     11.90 o
   4   4   8        1.96        2.11      0.43 o
   5   4   8        3.64        3.55      0.58 o
   6   4   8      155.11      158.46      3.76 o
   7   4   8       10.02        9.83      0.88 o
  -4   5   8        0.00       -0.35      0.87 o
  -3   5   8      110.49       99.21      4.06 o
  -2   5   8        5.06        7.84      0.88 o
  -1   5   8        0.36        0.11      0.49 o
   0   5   8      197.05      199.61      7.12 o
   1   5   8      177.76      174.80      3.19 o
   2   5   8      206.37      198.89      3.10 o
   3   5   8       90.22       86.18      1.83 o
   4   5   8      468.43      479.83      7.51 o
   5   5   8       17.30       17.86      1.08 o
   6   5   8       16.48       13.93      1.04 o
   7   5   8       31.51       31.10      1.44 o
  -4   6   8        2.36        1.70      1.94 o
  -3   6   8       10.77        9.69      1.35 o
  -2   6   8        0.00       -0.17      0.56 o
  -1   6   8       18.09       13.71      1.08 o
   0   6   8       83.69       86.98      4.68 o
   1   6   8       14.69       12.93      0.85 o
   2   6   8      135.77      128.83      3.36 o
   3   6   8       70.15       63.34      1.81 o
   4   6   8       18.14       17.34      1.00 o
   5   6   8        4.44        3.45      0.73 o
   6   6   8        5.03        3.82      0.79 o
   7   6   8        1.64        0.97      0.69 o
  -4   7   8        0.15       -0.39      1.22 o
  -3   7   8        5.57        3.68      1.12 o
  -2   7   8       16.67       10.93      1.09 o
  -1   7   8       28.45       25.99      1.49 o
   0   7   8       32.84       33.26      1.97 o
   1   7   8       22.23       19.04      1.88 o
   2   7   8       22.59       21.80      1.32 o
   3   7   8      151.29      149.33      4.44 o
   4   7   8       47.94       49.83      1.85 o
   5   7   8       20.00       21.02      1.59 o
   6   7   8        8.27        6.59      1.09 o
   7   7   8        0.96        1.32      0.91 o
  -3   8   8       12.38       11.30      2.10 o
  -2   8   8       54.31       63.13      6.00 o
  -1   8   8        1.95        2.18      0.88 o
   0   8   8       85.14       86.87      3.91 o
   1   8   8       11.70        9.03      1.22 o
   2   8   8        0.25       -0.64      0.64 o
   3   8   8       42.00       39.22      1.75 o
   4   8   8        2.98        1.15      0.72 o
   5   8   8      125.77      135.33      6.55 o
   6   8   8       11.50       11.54      1.37 o
   7   8   8       23.41       28.38      2.75 o
  -2   9   8        0.07        2.62      1.44 o
  -1   9   8       38.72       37.55      2.55 o
   0   9   8       34.92       39.74      3.73 o
   1   9   8       20.44       16.71      1.60 o
   2   9   8       31.54       31.07      1.99 o
   3   9   8       17.47       15.68      1.77 o
   4   9   8       43.18       41.63      2.55 o
   5   9   8       32.88       33.75      2.14 o
   6   9   8        0.62       -0.69      0.91 o
   7   9   8       99.30      125.24      4.47 o
  -1  10   8       17.42       16.37      1.76 o
   0  10   8       15.81       19.24      2.97 o
   1  10   8       17.61       16.23      1.68 o
   2  10   8       52.19       53.27      2.74 o
   3  10   8        6.01        4.48      1.07 o
   4  10   8        5.17        4.22      1.10 o
   5  10   8        4.22        4.57      1.20 o
   6  10   8        0.13       -0.78      1.00 o
  -1  11   8        0.37       -0.28      0.94 o
   0  11   8        8.84       12.67      1.65 o
   1  11   8       47.86       48.79      2.77 o
   2  11   8        9.72       11.31      1.88 o
   3  11   8        2.52        1.69      1.18 o
   4  11   8       22.09       16.50      2.53 o
   5  11   8        9.05       11.09      2.23 o
   0  12   8        0.45       -1.31      1.44 o
   1  12   8       14.67       13.02      1.88 o
   2  12   8        3.22        5.16      1.30 o
   3  12   8        0.02       -0.14      0.94 o
   4  12   8       25.89       22.57      3.14 o
  -2 -10   9        2.20        2.58      1.17 o
  -1 -10   9        1.01        1.12      0.99 o
   0 -10   9       29.21       35.80      2.42 o
   1 -10   9       16.94       20.71      2.82 o
  -3  -9   9       47.07       44.96      3.84 o
  -2  -9   9        1.47        0.59      0.93 o
  -1  -9   9        1.65        1.68      0.99 o
   0  -9   9        6.45        6.23      1.23 o
   1  -9   9        3.57        5.64      1.21 o
   2  -9   9       45.75       44.13      3.93 o
   3  -9   9        5.90        5.19      1.79 o
  -3  -8   9       22.70       24.55      1.74 o
  -2  -8   9        1.67       -0.60      0.85 o
  -1  -8   9       20.68       21.67      1.91 o
   0  -8   9        2.08        2.32      0.94 o
   1  -8   9        0.60        0.85      0.77 o
   2  -8   9        3.72        2.81      1.05 o
   3  -8   9        6.09        5.72      1.23 o
   4  -8   9        9.35       10.04      1.51 o
  -4  -7   9        6.27        4.15      1.57 o
  -3  -7   9        0.14        0.37      0.88 o
  -2  -7   9        0.77        0.70      0.71 o
  -1  -7   9       92.52       89.45      3.63 o
   0  -7   9       58.90       56.71      2.78 o
   1  -7   9        0.39        0.30      0.81 o
   2  -7   9       44.98       43.53      2.35 o
   3  -7   9        7.16        5.93      0.99 o
   4  -7   9       26.66       28.97      1.54 o
  -4  -6   9        0.17        0.48      1.18 o
  -3  -6   9        0.28        0.32      0.73 o
  -2  -6   9        8.58        6.45      0.95 o
  -1  -6   9       34.14       32.21      2.77 o
   0  -6   9        9.91        7.73      1.17 o
   1  -6   9        0.20       -0.03      0.69 o
   2  -6   9      130.77      128.73      4.10 o
   3  -6   9        0.23       -0.25      0.72 o
   4  -6   9       12.44       11.13      1.02 o
   5  -6   9        0.15        0.64      0.70 o
  -5  -5   9        6.27        5.02      1.66 o
  -4  -5   9       35.45       42.56      3.40 o
  -3  -5   9       96.88       92.32      8.82 o
  -2  -5   9        1.27        1.60      0.83 o
  -1  -5   9        2.48        3.17      0.93 o
   0  -5   9      111.98      104.21      3.78 o
   1  -5   9       13.48       14.11      1.12 o
   2  -5   9      319.22      311.07      8.53 o
   3  -5   9       30.55       29.94      1.30 o
   4  -5   9       49.78       55.44      1.88 o
   5  -5   9       42.95       46.87      1.80 o
  -5  -4   9        1.02       -0.58      0.89 o
  -4  -4   9       31.65       40.66      6.11 o
  -3  -4   9       24.50       23.41      1.47 o
  -2  -4   9      182.39      185.09      5.01 o
  -1  -4   9       44.31       45.16      2.98 o
   0  -4   9       99.15       93.09      3.22 o
   1  -4   9       97.44       96.50      3.40 o
   2  -4   9        3.28        2.31      0.65 o
   3  -4   9        8.86        8.96      1.03 o
   4  -4   9       42.77       44.82      1.61 o
   5  -4   9        8.80        8.33      0.94 o
   6  -4   9       51.73       54.44      2.10 o
  -5  -3   9       22.56       23.63      1.90 o
  -4  -3   9        2.87        1.34      0.91 o
  -3  -3   9        0.02       -0.54      0.61 o
  -2  -3   9        1.61        1.03      0.67 o
  -1  -3   9      294.85      298.26      6.70 o
   0  -3   9        1.86        0.90      0.37 o
   1  -3   9      211.84      211.95      4.35 o
   2  -3   9       99.33       91.97      3.47 o
   3  -3   9        0.12       -0.38      0.49 o
   4  -3   9       20.10       16.57      0.90 o
   5  -3   9        1.90        1.60      0.57 o
   6  -3   9       45.64       45.64      1.72 o
  -5  -2   9        1.66        1.08      0.95 o
  -4  -2   9       32.42       35.74      2.10 o
  -3  -2   9        4.17        2.40      0.70 o
  -2  -2   9        5.62        5.77      0.81 o
  -1  -2   9      188.73      197.19      5.09 o
   0  -2   9      222.50      204.82     14.66 o
   1  -2   9      582.61      569.85      8.24 o
   2  -2   9      181.26      174.40      3.76 o
   3  -2   9      173.08      155.61      4.77 o
   4  -2   9       67.64       72.35      1.59 o
   5  -2   9        4.97        2.77      0.51 o
   6  -2   9        0.75        0.09      0.60 o
  -5  -1   9       28.00       26.76      1.94 o
  -4  -1   9       24.34       26.35      1.82 o
  -3  -1   9       24.70       23.52      1.37 o
  -2  -1   9        3.29        3.02      0.66 o
  -1  -1   9       28.51       26.87      1.32 o
   0  -1   9        7.03        5.00      0.69 o
   1  -1   9      121.57      117.65      2.65 o
   2  -1   9       19.05       16.71      0.94 o
   3  -1   9      206.98      197.14      3.19 o
   4  -1   9        2.25        5.20      0.47 o
   5  -1   9        0.35        0.49      0.46 o
   6  -1   9       20.91       24.35      1.24 o
   7  -1   9        1.37        0.65      0.69 o
  -5   0   9        5.27        5.08      1.12 o
  -4   0   9        2.87        3.77      1.01 o
  -3   0   9        0.16       -0.34      0.55 o
  -2   0   9       12.05       11.04      0.93 o
  -1   0   9       10.63       12.30      0.96 o
   0   0   9       34.10       35.31      1.95 o
   1   0   9       15.43       14.76      0.75 o
   2   0   9        0.83        0.38      0.36 o
   3   0   9      202.01      209.30      3.62 o
   4   0   9       18.20       17.93      0.85 o
   5   0   9       15.38       17.30      0.87 o
   6   0   9       58.19       64.43      1.66 o
   7   0   9       13.11       15.25      1.03 o
  -5   1   9        9.34       11.15      1.42 o
  -4   1   9        2.45        1.52      1.07 o
  -3   1   9       26.73       27.12      1.40 o
  -2   1   9       70.42       71.51      2.28 o
  -1   1   9       28.57       32.23      1.44 o
   0   1   9       36.16       37.72      1.37 o
   1   1   9       98.34       97.89      2.06 o
   2   1   9        0.81       -0.02      0.31 o
   3   1   9        0.07       -0.31      0.31 o
   4   1   9        8.96        6.95      0.50 o
   5   1   9       88.62       89.47      1.94 o
   6   1   9       19.59       18.91      0.94 o
   7   1   9        2.22        1.78      0.61 o
  -5   2   9        7.46        7.19      1.31 o
  -4   2   9        0.22        0.85      0.87 o
  -3   2   9        0.01       -0.20      0.55 o
  -2   2   9        0.04        0.15      0.56 o
  -1   2   9       18.87       18.27      1.35 o
   0   2   9      391.29      402.62      6.39 o
   1   2   9       70.94       67.76      1.60 o
   2   2   9        7.09        6.48      0.47 o
   3   2   9      432.02      431.52      6.79 o
   4   2   9        1.13        1.45      0.48 o
   5   2   9        0.83       -0.07      0.42 o
   6   2   9       13.96       16.50      0.88 o
   7   2   9       11.49       12.18      0.83 o
  -5   3   9        0.21        1.07      0.96 o
  -4   3   9       10.04       11.44      1.37 o
  -3   3   9        1.88        1.72      0.67 o
  -2   3   9        1.19        0.48      0.57 o
  -1   3   9        1.49        1.42      0.58 o
   0   3   9       99.98       98.72      1.96 o
   1   3   9        0.23       -0.35      0.36 o
   2   3   9        2.58        2.66      0.51 o
   3   3   9      704.08      701.10      9.66 o
   4   3   9       51.18       52.96      1.22 o
   5   3   9       25.24       24.25      0.96 o
   6   3   9        1.37        0.59      0.49 o
   7   3   9       21.62       19.21      1.20 o
  -4   4   9       25.44       27.97      2.36 o
  -3   4   9       90.76       94.97      6.33 o
  -2   4   9        4.58        6.06      0.84 o
  -1   4   9        7.43        4.42      0.74 o
   0   4   9        0.20        0.57      0.56 o
   1   4   9        1.33        2.34      0.53 o
   2   4   9       26.19       22.81      1.07 o
   3   4   9      338.21      335.70      5.48 o
   4   4   9      260.53      264.44      4.46 o
   5   4   9      103.76      113.59      3.58 o
   6   4   9       13.62       17.59      1.00 o
   7   4   9       19.79       21.87      1.28 o
  -4   5   9        2.72        0.35      0.92 o
  -3   5   9       81.46       89.40      8.42 o
  -2   5   9        0.55        2.33      0.69 o
  -1   5   9       51.26       47.25      3.58 o
   0   5   9        0.61       -0.53      0.53 o
   1   5   9        9.98       11.54      0.99 o
   2   5   9      222.34      230.49      7.44 o
   3   5   9        0.68       -0.38      0.41 o
   4   5   9       10.23        9.17      0.67 o
   5   5   9       41.15       45.29      1.51 o
   6   5   9        3.31        2.56      0.76 o
   7   5   9        9.36       11.39      1.27 o
  -3   6   9        1.16        1.48      1.35 o
  -2   6   9        2.17        1.22      0.80 o
  -1   6   9       21.97       18.55      2.97 o
   0   6   9       82.58       88.15      3.38 o
   1   6   9        1.06        0.79      0.66 o
   2   6   9        0.28       -0.09      0.84 o
   3   6   9      638.18      646.08     19.44 o
   4   6   9        0.29        0.71      0.61 o
   5   6   9       16.35       14.05      2.34 o
   6   6   9       19.22       20.72      1.61 o
   7   6   9       15.01       10.39      1.88 o
  -3   7   9        0.15        0.35      1.22 o
  -2   7   9        1.09        1.79      0.88 o
  -1   7   9        8.05        8.60      1.27 o
   0   7   9       24.61       24.00      1.85 o
   1   7   9       31.77       25.07      1.77 o
   2   7   9      126.33      135.12      6.12 o
   3   7   9        5.26        4.55      0.86 o
   4   7   9      179.79      175.01      4.36 o
   5   7   9       18.47       16.43      1.53 o
   6   7   9        1.28       -0.79      0.79 o
   7   7   9        0.00        0.62      0.88 o
  -2   8   9        1.56        1.13      1.18 o
  -1   8   9        6.43        6.32      1.17 o
   0   8   9        4.48        5.98      1.15 o
   1   8   9        1.73        0.96      0.80 o
   2   8   9      103.34      105.19      5.48 o
   3   8   9        0.61        0.69      0.69 o
   4   8   9       16.32       17.00      1.88 o
   5   8   9       18.12       20.59      2.16 o
   6   8   9        5.55        6.09      2.05 o
   7   8   9        7.19        7.56      1.33 o
  -2   9   9        1.09        1.00      1.35 o
  -1   9   9       16.00       14.74      1.68 o
   0   9   9       21.42       23.04      1.97 o
   1   9   9        0.48        0.97      0.84 o
   2   9   9        1.13        0.17      0.79 o
   3   9   9        2.98        1.62      0.95 o
   4   9   9      171.30      177.84      8.66 o
   5   9   9        2.25        2.27      1.08 o
   6   9   9       34.46       44.91      2.51 o
  -1  10   9        7.78       10.57      1.55 o
   0  10   9        0.12        1.06      0.94 o
   1  10   9       40.19       38.35      2.45 o
   2  10   9        5.71        5.21      1.19 o
   3  10   9        0.44        0.25      0.86 o
   4  10   9       16.65       16.72      2.58 o
   5  10   9        0.13       -0.26      1.31 o
   6  10   9       47.05       54.97      5.85 o
   0  11   9        0.78        2.21      1.15 o
   1  11   9       39.70       44.96      2.69 o
   2  11   9        3.00        2.03      1.08 o
   3  11   9        0.00       -0.83      0.83 o
   4  11   9       43.48       49.63      4.10 o
   5  11   9        0.76        1.35      1.57 o
   1  12   9        6.06        5.38      1.42 o
   2  12   9        0.88        4.36      1.31 o
   3  12   9        1.23        0.57      1.06 o
  -2  -9  10        6.29        8.12      1.26 o
  -1  -9  10        0.74        1.47      0.97 o
   0  -9  10        2.17        1.89      1.06 o
   1  -9  10       71.12       81.32      3.77 o
  -2  -8  10        0.12        0.26      0.82 o
  -1  -8  10       33.90       36.04      3.56 o
   0  -8  10        5.50        7.61      1.31 o
   1  -8  10        2.30        0.77      1.79 o
   2  -8  10        5.03        4.71      1.83 o
   3  -8  10        0.51       -0.57      1.35 o
  -3  -7  10        0.22       -1.13      1.13 o
  -2  -7  10        1.06        1.58      0.81 o
  -1  -7  10      143.57      147.67      4.30 o
   0  -7  10        3.09        2.33      1.05 o
   1  -7  10       14.25       13.33      2.23 o
   2  -7  10        0.45       -0.34      0.74 o
   3  -7  10        2.11        2.58      1.02 o
   4  -7  10        2.12       -0.19      1.28 o
  -4  -6  10        2.23        0.26      1.31 o
  -3  -6  10        6.24        4.01      1.13 o
  -2  -6  10        7.17       10.76      1.48 o
  -1  -6  10       68.54       72.47      2.67 o
   0  -6  10        6.05        7.64      1.42 o
   1  -6  10      109.64      110.16      4.10 o
   2  -6  10       15.38       15.60      1.57 o
   3  -6  10        4.05        3.76      1.06 o
   4  -6  10        6.25        7.33      1.12 o
  -4  -5  10        9.36       10.43      2.10 o
  -3  -5  10        9.97       11.44      2.29 o
  -2  -5  10       58.84       54.75      6.26 o
  -1  -5  10       12.20       10.62      1.13 o
   0  -5  10       15.39       13.48      1.23 o
   1  -5  10       59.88       60.43      2.78 o
   2  -5  10        8.73        8.78      1.06 o
   3  -5  10       35.50       39.75      1.62 o
   4  -5  10       16.16       15.27      1.33 o
   5  -5  10        2.03        3.99      0.86 o
  -4  -4  10       24.84       18.29      2.58 o
  -3  -4  10        0.91        0.06      0.82 o
  -2  -4  10        5.38        5.53      1.11 o
  -1  -4  10      271.17      260.66      7.68 o
   0  -4  10      137.43      133.66      3.74 o
   1  -4  10       39.08       41.71      2.01 o
   2  -4  10        3.11        3.01      0.75 o
   3  -4  10       40.68       48.54      1.65 o
   4  -4  10       93.65       97.71      2.98 o
   5  -4  10        6.09        8.02      1.32 o
  -4  -3  10       20.10       16.02      2.31 o
  -3  -3  10        6.64        5.87      1.11 o
  -2  -3  10       71.47       73.95      3.12 o
  -1  -3  10       78.46       72.68      3.19 o
   0  -3  10      258.53      247.66      7.27 o
   1  -3  10        1.07        1.56      0.55 o
   2  -3  10       15.99       12.98      0.93 o
   3  -3  10       14.34       15.55      1.38 o
   4  -3  10        4.27        2.78      0.67 o
   5  -3  10       42.84       46.72      1.55 o
   6  -3  10       13.40       12.69      1.17 o
  -4  -2  10        0.00       -0.68      0.84 o
  -3  -2  10        0.10       -0.68      0.68 o
  -2  -2  10      163.39      167.05      5.24 o
  -1  -2  10        2.38        2.58      0.86 o
   0  -2  10       10.42        8.68      1.19 o
   1  -2  10       86.06       82.17      3.39 o
   2  -2  10        9.52        9.23      0.93 o
   3  -2  10       21.00       19.58      0.93 o
   4  -2  10        1.01       -0.14      0.47 o
   5  -2  10        6.64        6.29      0.70 o
   6  -2  10        3.77        3.82      0.81 o
  -5  -1  10       15.84       15.94      1.69 o
  -4  -1  10        0.34        0.78      0.88 o
  -3  -1  10        0.62        1.03      0.64 o
  -2  -1  10       77.85       75.68      2.47 o
  -1  -1  10       98.35       96.62      2.87 o
   0  -1  10      232.70      233.40      6.82 o
   1  -1  10      189.41      195.07      4.72 o
   2  -1  10      140.35      136.88      3.54 o
   3  -1  10      145.50      141.86      3.06 o
   4  -1  10        8.68        8.29      0.68 o
   5  -1  10        0.73       -0.35      0.47 o
   6  -1  10        1.10        0.13      0.63 o
  -4   0  10        0.61        1.06      1.09 o
  -3   0  10        0.95        0.65      0.63 o
  -2   0  10       26.44       24.06      2.42 o
  -1   0  10        2.08        0.35      0.61 o
   0   0  10        0.21       -0.47      0.47 o
   1   0  10       45.31       39.33      1.64 o
   2   0  10      134.72      133.28      2.86 o
   3   0  10       20.48       15.32      0.80 o
   4   0  10        9.16        9.57      0.62 o
   5   0  10       90.48       97.79      2.16 o
   6   0  10       31.65       37.01      1.64 o
   7   0  10        5.52        8.26      0.93 o
  -4   1  10        0.09       -0.35      0.80 o
  -3   1  10        7.08        7.06      0.93 o
  -2   1  10       53.28       55.98      2.43 o
  -1   1  10        9.70        8.97      0.93 o
   0   1  10       87.84       81.98      5.81 o
   1   1  10       13.35       10.25      0.97 o
   2   1  10       84.31       86.19      2.06 o
   3   1  10        1.29        1.21      0.42 o
   4   1  10       85.63       80.28      1.88 o
   5   1  10       87.20       90.45      2.03 o
   6   1  10       24.21       24.71      1.11 o
   7   1  10       48.05       58.08      1.72 o
  -4   2  10        6.16        5.80      1.66 o
  -3   2  10       18.11       16.55      1.59 o
  -2   2  10        9.08       10.91      1.07 o
  -1   2  10        0.09        0.06      0.58 o
   0   2  10      463.04      452.16      9.63 o
   1   2  10       21.92       19.19      1.22 o
   2   2  10       87.80       84.81      1.99 o
   3   2  10        4.91        4.83      0.51 o
   4   2  10       29.99       28.30      0.96 o
   5   2  10       19.36       17.44      0.90 o
   6   2  10       32.55       40.97      2.24 o
   7   2  10       57.16       55.89      2.01 o
  -4   3  10        5.17        6.72      1.27 o
  -3   3  10       12.89       12.52      1.45 o
  -2   3  10        3.71        4.77      0.81 o
  -1   3  10       87.06       87.39      2.69 o
   0   3  10      145.88      144.97      4.74 o
   1   3  10        2.85        2.86      1.21 o
   2   3  10      300.58      294.31      6.58 o
   3   3  10       11.41       13.08      1.04 o
   4   3  10        0.75        0.05      0.37 o
   5   3  10        2.56        0.92      0.50 o
   6   3  10       11.24       12.09      0.85 o
   7   3  10       24.24       22.24      1.26 o
  -4   4  10        3.67        4.19      1.53 o
  -3   4  10       19.37       19.07      2.49 o
  -2   4  10        7.40        5.31      1.05 o
  -1   4  10       11.08        7.40      1.48 o
   0   4  10       37.83       30.83      1.88 o
   1   4  10       17.71       17.76      1.49 o
   2   4  10      174.20      173.87      9.53 o
   3   4  10        4.29        5.40      0.70 o
   4   4  10      109.76      115.10      2.64 o
   5   4  10       15.24       13.62      1.07 o
   6   4  10        9.85        9.34      1.01 o
   7   4  10        8.19        7.81      1.23 o
  -3   5  10       12.71       13.92      2.23 o
  -2   5  10        0.23        2.83      0.88 o
  -1   5  10        5.56        5.91      1.08 o
   0   5  10        0.89       -0.36      0.85 o
   1   5  10       23.43       19.41      1.60 o
   2   5  10      128.75      128.79      4.12 o
   3   5  10        0.73        0.04      0.44 o
   4   5  10       25.47       24.96      1.14 o
   5   5  10       44.78       47.78      1.84 o
   6   5  10       15.93       20.04      1.63 o
   7   5  10       10.51        9.92      1.30 o
  -3   6  10       12.98       12.83      2.27 o
  -2   6  10        0.16        0.88      1.31 o
  -1   6  10       56.30       59.16      2.79 o
   0   6  10       16.31       16.10      1.56 o
   1   6  10        0.15       -0.66      0.66 o
   2   6  10        2.37        2.80      0.90 o
   3   6  10      157.79      157.28      4.88 o
   4   6  10       13.84       10.92      1.03 o
   5   6  10       16.42       16.49      1.54 o
   6   6  10       46.40       50.46      2.45 o
   7   6  10       12.82       10.25      1.37 o
  -2   7  10        0.17       -0.70      0.96 o
  -1   7  10       35.17       34.42      2.53 o
   0   7  10        7.51        3.42      1.09 o
   1   7  10       29.15       28.13      1.97 o
   2   7  10       74.78       76.58      3.21 o
   3   7  10       32.27       27.50      1.60 o
   4   7  10       47.35       51.33      2.04 o
   5   7  10        0.39       -0.37      0.98 o
   6   7  10        0.64       -0.06      0.91 o
   7   7  10       17.63       15.32      2.18 o
  -2   8  10        1.45        0.83      1.35 o
  -1   8  10        6.11        5.16      1.29 o
   0   8  10       10.81        6.91      1.23 o
   1   8  10       13.65       12.95      1.52 o
   2   8  10       19.82       20.09      1.82 o
   3   8  10       27.90       32.58      2.09 o
   4   8  10        8.59       10.62      1.12 o
   5   8  10        2.39        1.57      1.03 o
   6   8  10        0.70        1.04      1.77 o
  -1   9  10       22.25       23.14      2.10 o
   0   9  10        0.06       -0.45      0.83 o
   1   9  10        4.32        4.22      1.75 o
   2   9  10        0.87       -0.50      0.86 o
   3   9  10        7.65        6.55      1.26 o
   4   9  10       34.35       34.57      3.19 o
   5   9  10        6.04        7.94      1.96 o
   6   9  10       34.14       47.65      2.77 o
   0  10  10       17.73       14.97      1.79 o
   1  10  10        2.82        1.51      1.64 o
   2  10  10        0.22       -0.75      0.79 o
   3  10  10       27.47       23.21      2.06 o
   4  10  10        5.33        4.71      1.88 o
   5  10  10        3.47        2.97      1.70 o
   1  11  10        6.21        7.35      1.47 o
   2  11  10        1.86        0.46      1.05 o
   3  11  10        0.25       -1.33      1.33 o
  -2  -8  11        2.92        4.71      2.01 o
  -1  -8  11        0.05       -0.66      0.77 o
   0  -8  11        9.07       10.69      1.61 o
   1  -8  11       22.98       23.36      2.16 o
  -2  -7  11       43.64       47.77      3.23 o
  -1  -7  11        8.55        9.65      1.25 o
   0  -7  11        2.19        2.69      0.91 o
   1  -7  11       26.61       25.84      2.29 o
   2  -7  11        1.46        1.26      0.93 o
   3  -7  11       34.85       33.40      2.44 o
  -3  -6  11        1.31       -0.39      1.31 o
  -2  -6  11       56.14       54.85      2.93 o
  -1  -6  11        0.73       -0.63      1.75 o
   0  -6  11        7.22        7.90      1.11 o
   1  -6  11       22.25       21.87      1.91 o
   2  -6  11        4.53        4.94      1.13 o
   3  -6  11       32.25       38.15      3.62 o
   4  -6  11        0.92        1.00      1.02 o
  -3  -5  11        0.11       -0.61      1.18 o
  -2  -5  11        4.01        4.33      1.14 o
  -1  -5  11        0.77        0.16      0.88 o
   0  -5  11       26.49       36.24      1.87 o
   1  -5  11       62.68       60.65      2.38 o
   2  -5  11        5.48        5.19      1.12 o
   3  -5  11       36.30       34.00      3.25 o
   4  -5  11        0.13        0.58      0.75 o
  -3  -4  11        1.00       -0.65      1.13 o
  -2  -4  11       16.73       15.09      1.67 o
  -1  -4  11        0.01       -0.53      0.78 o
   0  -4  11        3.27        4.11      1.04 o
   1  -4  11      108.69      103.69      3.22 o
   2  -4  11       22.05       26.94      1.60 o
   3  -4  11       97.44      103.40      2.43 o
   4  -4  11       23.91       26.24      1.42 o
   5  -4  11       19.57       21.55      1.23 o
  -4  -3  11        0.06       -0.04      1.22 o
  -3  -3  11       40.86       50.24      3.80 o
  -2  -3  11       88.68       84.01      3.49 o
  -1  -3  11       73.45       77.30      3.29 o
   0  -3  11       35.00       28.70      1.98 o
   1  -3  11        0.37        0.35      0.72 o
   2  -3  11       28.62       30.27      1.57 o
   3  -3  11       76.18       78.92      1.99 o
   4  -3  11        8.95        9.42      0.95 o
   5  -3  11       48.72       54.06      1.76 o
  -4  -2  11        1.14        0.26      1.22 o
  -3  -2  11        1.17        1.31      1.18 o
  -2  -2  11       31.19       25.95      1.99 o
  -1  -2  11       17.19       13.07      1.72 o
   0  -2  11       58.41       57.91      2.69 o
   1  -2  11        8.72        7.47      1.11 o
   2  -2  11        6.58        5.55      0.81 o
   3  -2  11       33.58       34.42      1.38 o
   4  -2  11       45.05       52.30      2.66 o
   5  -2  11       29.63       33.63      1.51 o
   6  -2  11        2.84        3.05      1.02 o
  -4  -1  11        0.06       -1.00      1.00 o
  -3  -1  11        7.53        7.46      1.75 o
  -2  -1  11        8.89       10.23      1.36 o
  -1  -1  11       76.09       74.58      5.13 o
   0  -1  11      212.68      208.70      6.40 o
   1  -1  11      132.55      121.57      4.23 o
   2  -1  11      135.98      133.64      3.59 o
   3  -1  11       45.83       45.64      1.52 o
   4  -1  11        5.06        4.06      1.07 o
   5  -1  11        0.00       -0.56      0.56 o
   6  -1  11        6.44        5.64      0.87 o
  -4   0  11       13.92       12.48      2.14 o
  -3   0  11        4.32        4.84      1.48 o
  -2   0  11        5.06        3.68      1.04 o
  -1   0  11        2.90        1.96      0.86 o
   0   0  11        0.24       -0.70      0.70 o
   1   0  11       35.07       35.17      2.04 o
   2   0  11      101.00       97.94      2.68 o
   3   0  11       25.51       29.96      1.23 o
   4   0  11       41.36       43.89      1.56 o
   5   0  11       12.62       11.77      0.96 o
   6   0  11        7.31        8.28      0.92 o
  -4   1  11        0.48        0.61      1.31 o
  -3   1  11        1.07       -0.87      1.00 o
  -2   1  11        8.51       11.57      2.01 o
  -1   1  11        2.23        0.77      0.89 o
   0   1  11        5.74        4.26      0.96 o
   1   1  11        0.08       -0.60      0.60 o
   2   1  11       18.00       19.49      1.00 o
   3   1  11       97.29      100.53      2.39 o
   4   1  11      117.71      125.46      2.84 o
   5   1  11       34.48       37.50      1.46 o
   6   1  11        3.83        4.45      0.80 o
  -3   2  11       24.59       28.98      2.79 o
  -2   2  11        2.25        1.63      0.86 o
  -1   2  11       47.10       49.43      2.51 o
   0   2  11        9.79        8.62      1.22 o
   1   2  11        2.84        0.25      0.69 o
   2   2  11        8.05        4.84      0.83 o
   3   2  11        5.55        5.70      0.78 o
   4   2  11      103.10      102.68      2.88 o
   5   2  11       14.84       15.21      1.10 o
   6   2  11       19.06       18.85      1.16 o
  -3   3  11        0.97        3.32      1.35 o
  -2   3  11        0.49        0.63      0.78 o
  -1   3  11      129.65      124.20      4.43 o
   0   3  11        1.55        2.35      0.88 o
   1   3  11        1.62        1.64      0.79 o
   2   3  11       83.09       84.82      2.64 o
   3   3  11       26.68       25.27      1.69 o
   4   3  11       12.49       11.19      0.87 o
   5   3  11       15.65       17.86      1.27 o
   6   3  11       32.97       34.04      1.76 o
   7   3  11        0.37       -0.59      0.86 o
  -3   4  11        2.70        2.49      1.48 o
  -2   4  11        5.46        5.80      1.14 o
  -1   4  11        4.15        2.71      0.96 o
   0   4  11        1.57        0.46      0.78 o
   1   4  11       48.56       50.35      2.48 o
   2   4  11       81.48       78.25      4.76 o
   3   4  11        6.42        6.30      0.71 o
   4   4  11       77.87       75.64      2.06 o
   5   4  11        2.33        4.46      0.84 o
   6   4  11       13.66       15.43      2.51 o
   7   4  11        0.05       -1.22      1.22 o
  -3   5  11        0.06        0.74      1.27 o
  -2   5  11        0.60        0.44      1.24 o
  -1   5  11       11.88       10.54      1.48 o
   0   5  11       11.45        7.63      2.07 o
   1   5  11       21.92       21.53      1.78 o
   2   5  11      102.65      109.70      5.85 o
   3   5  11      146.02      152.25      3.30 o
   4   5  11       30.06       30.94      1.32 o
   5   5  11       17.09       18.34      1.27 o
   6   5  11       44.23       48.20      2.68 o
  -2   6  11        7.12        8.60      1.96 o
  -1   6  11        0.81        1.15      0.90 o
   0   6  11        2.30       -0.26      0.72 o
   1   6  11       21.85       20.32      1.77 o
   2   6  11        0.49        0.29      0.83 o
   3   6  11       59.30       57.29      2.73 o
   4   6  11        9.17       11.49      1.18 o
   5   6  11       12.87       14.61      3.54 o
   6   6  11       12.88       11.27      1.48 o
  -2   7  11        7.87        5.89      1.83 o
  -1   7  11        7.07       12.24      1.57 o
   0   7  11        0.83        0.88      0.87 o
   1   7  11       10.42       11.72      1.51 o
   2   7  11      122.71      124.81      4.54 o
   3   7  11        2.73        1.98      0.93 o
   4   7  11       18.32       17.20      2.40 o
   5   7  11       32.97       36.84      2.33 o
   6   7  11        6.72        4.40      1.24 o
  -1   8  11        0.03        0.09      0.93 o
   0   8  11       11.66        8.89      1.72 o
   1   8  11       48.90       56.49      3.49 o
   2   8  11       12.94       11.27      1.48 o
   3   8  11      105.49      100.29      3.96 o
   4   8  11        8.98       11.22      2.18 o
   5   8  11        0.00       -1.27      1.27 o
   6   8  11        0.44       -0.49      1.01 o
  -1   9  11        8.98       10.48      2.36 o
   0   9  11        0.05        0.99      1.03 o
   1   9  11        8.31       13.04      1.72 o
   2   9  11        0.40        0.14      0.99 o
   3   9  11        0.32        0.59      0.94 o
   4   9  11        9.68       10.69      2.27 o
   5   9  11        2.08        0.48      1.44 o
   0  10  11        0.83       -1.00      1.53 o
   1  10  11        4.85        3.78      1.24 o
   2  10  11        0.83        2.15      1.12 o
   3  10  11       67.79       72.48      3.97 o
   4  10  11        7.26        8.16      2.23 o
  -1  -7  12        1.92        2.31      1.83 o
   0  -7  12        1.30        0.86      0.85 o
   1  -7  12        3.85        2.72      1.09 o
  -2  -6  12       14.43       12.26      2.49 o
  -1  -6  12       18.84       16.29      1.85 o
   0  -6  12       36.13       34.30      2.02 o
   1  -6  12        0.39        1.78      0.86 o
   2  -6  12        2.32        1.12      1.09 o
   3  -6  12        1.91        0.17      1.27 o
  -2  -5  12        7.68        7.26      1.53 o
  -1  -5  12        2.83        2.71      1.19 o
   0  -5  12       84.45       87.12      3.76 o
   1  -5  12       10.52       11.25      1.25 o
   2  -5  12       15.23       17.38      2.62 o
   3  -5  12       13.41       11.84      1.28 o
   4  -5  12        0.06       -1.13      1.13 o
  -2  -4  12        0.68        0.34      0.96 o
  -1  -4  12       25.69       22.07      2.00 o
   0  -4  12       10.65       12.26      1.53 o
   1  -4  12        6.11        7.72      1.34 o
   2  -4  12       63.42       68.33      3.11 o
   3  -4  12        8.80        7.16      1.11 o
   4  -4  12        1.09        0.46      1.24 o
  -3  -3  12       19.54       19.86      2.71 o
  -2  -3  12       33.03       32.35      3.14 o
  -1  -3  12       25.51       24.73      2.06 o
   0  -3  12        4.29        3.87      1.03 o
   1  -3  12        3.57        2.03      0.97 o
   2  -3  12       34.28       42.21      2.39 o
   3  -3  12       29.76       32.43      3.47 o
   4  -3  12        3.30        4.64      0.98 o
   5  -3  12       74.08       94.86      2.74 o
  -3  -2  12       21.79       26.23      3.01 o
  -2  -2  12        2.28        3.22      1.06 o
  -1  -2  12       64.40       64.79      3.07 o
   0  -2  12       12.66       14.58      1.60 o
   1  -2  12       30.95       32.39      2.11 o
   2  -2  12        5.50        5.69      1.15 o
   3  -2  12       12.49       16.26      1.22 o
   4  -2  12        6.09        7.95      1.27 o
   5  -2  12       40.68       39.60      2.23 o
  -3  -1  12       15.72       16.02      2.44 o
  -2  -1  12        2.09        1.56      0.99 o
  -1  -1  12        8.21       10.26      1.41 o
   0  -1  12       49.30       45.42      2.44 o
   1  -1  12       17.17       16.02      1.60 o
   2  -1  12       15.67       13.75      1.05 o
   3  -1  12       12.46       13.35      0.96 o
   4  -1  12        5.71        3.61      0.86 o
   5  -1  12       13.03       13.81      1.11 o
  -3   0  12        2.72        2.44      1.40 o
  -2   0  12       12.79       10.10      1.43 o
  -1   0  12       48.24       57.37      2.81 o
   0   0  12       97.30       97.47      5.59 o
   1   0  12      145.82      146.69      4.97 o
   2   0  12       50.14       51.55      1.86 o
   3   0  12        2.30        2.40      0.67 o
   4   0  12        1.37       -0.22      0.57 o
   5   0  12       11.30       12.68      1.04 o
   6   0  12        1.22        1.24      0.87 o
  -3   1  12       15.86       17.07      2.53 o
  -2   1  12        0.66        0.68      0.81 o
  -1   1  12        0.19       -0.80      0.80 o
   0   1  12       50.62       51.46      3.78 o
   1   1  12       74.91       74.14      3.21 o
   2   1  12        0.15        0.74      0.77 o
   3   1  12       36.95       37.27      2.32 o
   4   1  12       12.51       14.34      1.25 o
   5   1  12       42.51       44.72      2.02 o
   6   1  12        0.07        1.25      0.86 o
  -3   2  12        9.91       11.22      2.18 o
  -2   2  12        0.50        1.04      0.83 o
  -1   2  12        1.43        1.91      1.03 o
   0   2  12        0.00       -0.65      0.77 o
   1   2  12        0.87       -0.81      0.81 o
   2   2  12        2.89        3.22      0.91 o
   3   2  12        4.45        1.38      1.01 o
   4   2  12       27.08       32.49      1.68 o
   5   2  12       10.37        8.75      3.06 o
   6   2  12       48.22       64.11      2.81 o
  -2   3  12        1.50        1.44      0.92 o
  -1   3  12       94.48      104.23      4.07 o
   0   3  12        0.32       -0.12      0.89 o
   1   3  12       30.56       30.23      4.41 o
   2   3  12       18.65       17.63      1.62 o
   3   3  12        7.05        6.28      0.89 o
   4   3  12       22.34       22.70      2.55 o
   5   3  12        5.74        7.56      1.77 o
   6   3  12       53.68       61.93      2.42 o
  -2   4  12        4.95        5.00      1.96 o
  -1   4  12       14.78       16.31      1.77 o
   0   4  12       24.23       20.77      1.85 o
   1   4  12       47.75       47.39      2.50 o
   2   4  12        2.04        2.53      0.92 o
   3   4  12       44.99       45.07      1.80 o
   4   4  12        1.98        1.61      0.74 o
   5   4  12        5.15        4.67      1.02 o
   6   4  12       26.09       31.52      1.81 o
  -2   5  12        0.12        0.92      1.27 o
  -1   5  12        3.47        2.02      1.03 o
   0   5  12       10.44        8.27      1.28 o
   1   5  12       23.19       22.23      1.92 o
   2   5  12        2.84        4.79      1.09 o
   3   5  12       90.27       90.85      3.64 o
   4   5  12        4.77        5.06      1.15 o
   5   5  12        0.06       -0.91      0.91 o
   6   5  12       10.90       10.08      2.14 o
  -1   6  12        4.13        2.49      1.05 o
   0   6  12        4.20        3.61      1.13 o
   1   6  12       27.93       30.33      3.47 o
   2   6  12        7.78        6.01      1.16 o
   3   6  12       21.22       20.81      1.86 o
   4   6  12        6.12        6.46      1.88 o
   5   6  12       20.56       22.13      2.71 o
   6   6  12       13.36       16.88      2.01 o
  -1   7  12        0.06       -0.23      0.97 o
   0   7  12        1.73        0.55      0.93 o
   1   7  12        0.86        1.67      1.20 o
   2   7  12       98.24       96.63      3.99 o
   3   7  12        1.00        0.71      0.93 o
   4   7  12        0.13        1.13      1.44 o
   5   7  12       14.78       17.02      2.62 o
   0   8  12        9.43        9.57      1.52 o
   1   8  12       14.13       13.18      1.68 o
   2   8  12        4.23        0.44      1.02 o
   3   8  12       49.21       44.80      2.64 o
   4   8  12        3.26        2.79      1.61 o
   5   8  12        0.05       -0.79      1.44 o
   1   9  12        0.00       -0.28      1.00 o
   2   9  12        3.81        1.81      1.16 o
   3   9  12        5.50        7.25      1.46 o
   0  -6  13        5.54        4.64      1.39 o
   1  -6  13        3.29       -0.48      1.27 o
  -1  -5  13        2.21        4.67      1.34 o
   0  -5  13        1.00        0.61      1.06 o
   1  -5  13        0.13        1.00      1.27 o
   2  -5  13       22.89       23.36      2.10 o
   3  -5  13        0.06       -1.05      1.05 o
  -2  -4  13        3.34        1.31      1.79 o
  -1  -4  13       21.57       24.51      2.19 o
   0  -4  13       24.42       23.11      2.09 o
   1  -4  13        0.72        1.47      0.97 o
   2  -4  13       25.26       27.22      2.36 o
   3  -4  13        8.54        9.92      1.50 o
  -2  -3  13        5.11        7.45      1.51 o
  -1  -3  13        9.00        7.67      1.43 o
   0  -3  13       12.90        9.95      1.47 o
   1  -3  13       13.69       15.24      1.74 o
   2  -3  13       67.33       78.27      3.49 o
   3  -3  13       11.29       13.18      1.58 o
   4  -3  13       13.74       14.03      1.67 o
  -2  -2  13        3.10        2.29      1.05 o
  -1  -2  13       16.45       17.77      1.88 o
   0  -2  13        1.40        2.77      1.20 o
   1  -2  13        7.24        5.07      1.18 o
   2  -2  13       28.57       27.75      1.56 o
   3  -2  13        3.42        4.99      1.14 o
   4  -2  13      116.12      132.20      4.64 o
  -2  -1  13        8.32        7.24      1.75 o
  -1  -1  13        3.65        3.83      1.17 o
   0  -1  13        0.32       -0.84      0.92 o
   1  -1  13        4.02        2.73      1.00 o
   2  -1  13        0.31       -0.18      0.78 o
   3  -1  13        2.60        3.54      1.31 o
   4  -1  13       71.96       67.92      4.67 o
   5  -1  13       26.44       23.73      1.92 o
  -2   0  13       19.92       20.85      1.99 o
  -1   0  13       61.38       66.15      3.21 o
   0   0  13       12.94       13.25      3.10 o
   1   0  13       24.68       24.13      2.00 o
   2   0  13       29.31       31.87      2.08 o
   3   0  13        0.12        0.03      0.75 o
   4   0  13        0.38       -0.89      0.89 o
   5   0  13       14.99       13.41      1.38 o
  -2   1  13        7.85        9.81      1.49 o
  -1   1  13        3.96        2.48      1.12 o
   0   1  13       63.49       59.71      2.99 o
   1   1  13       38.15       41.51      2.45 o
   2   1  13        0.11        0.13      0.77 o
   3   1  13        5.55        6.69      1.92 o
   4   1  13       38.72       36.31      2.33 o
   5   1  13        0.80       -0.20      0.85 o
  -2   2  13        4.77        3.88      1.57 o
  -1   2  13       11.06       10.89      1.56 o
   0   2  13        6.56        5.23      1.22 o
   1   2  13        6.58        8.61      1.36 o
   2   2  13        0.45        0.10      0.81 o
   3   2  13        8.46       10.50      1.35 o
   4   2  13       49.38       53.17      2.69 o
   5   2  13        0.05       -0.08      0.93 o
  -1   3  13       21.07       20.64      1.96 o
   0   3  13        3.46        0.63      1.37 o
   1   3  13        0.00       -0.72      0.72 o
   2   3  13        1.02        0.14      0.80 o
   3   3  13       33.73       36.08      2.21 o
   4   3  13        5.88        8.37      1.27 o
   5   3  13       14.82       15.57      1.40 o
  -1   4  13        1.08        1.90      1.07 o
   0   4  13        7.99        4.96      1.20 o
   1   4  13       30.97       34.20      2.34 o
   2   4  13        0.08       -0.03      0.81 o
   3   4  13        2.72        1.73      1.83 o
   4   4  13        4.33        3.49      1.70 o
   5   4  13       39.12       43.43      3.80 o
  -1   5  13        4.79        1.77      1.53 o
   0   5  13       15.37       19.43      1.93 o
   1   5  13       27.66       31.16      2.27 o
   2   5  13       37.70       41.48      2.49 o
   3   5  13       21.74       17.28      1.86 o
   4   5  13        0.00        1.44      1.53 o
   5   5  13       18.65       23.70      3.10 o
  -1   6  13        0.61        0.04      1.57 o
   0   6  13        0.92        2.69      2.14 o
   1   6  13       25.22       31.84      2.45 o
   2   6  13       82.79       86.50      3.75 o
   3   6  13        0.03       -0.29      0.85 o
   4   6  13        5.60        5.37      1.88 o
   5   6  13       36.23       50.15      3.97 o
   0   7  13        1.51        1.25      1.03 o
   1   7  13        0.33       -0.43      0.90 o
   2   7  13       40.11       39.75      2.57 o
   3   7  13        0.64        0.33      0.94 o
   4   7  13        0.64        4.10      1.83 o
   1   8  13       31.73       41.22      2.68 o
   2   8  13       12.94       12.62      1.75 o
   3   8  13        1.29        1.58      1.08 o
   0  -4  14        7.12        8.28      1.53 o
   1  -4  14        8.18        8.38      2.05 o
   0  -3  14        4.74        3.97      1.19 o
   1  -3  14       58.48       67.56      3.37 o
   2  -3  14        0.07        1.06      1.01 o
  -1  -2  14        1.13       -0.13      0.97 o
   0  -2  14        0.38        0.15      0.98 o
   1  -2  14       38.92       42.02      2.66 o
   2  -2  14        2.55        3.44      1.17 o
   3  -2  14        7.43        7.86      2.14 o
  -1  -1  14       26.84       31.83      2.51 o
   0  -1  14       13.69       14.58      1.76 o
   1  -1  14        0.01       -0.82      0.82 o
   2  -1  14        3.96        5.13      2.14 o
   3  -1  14       38.39       46.66      4.02 o
  -1   0  14        2.40        2.65      1.20 o
   0   0  14        0.41        1.13      1.24 o
   1   0  14       29.82       29.04      2.62 o
   2   0  14        0.01       -0.63      0.81 o
   3   0  14        0.26       -1.40      1.40 o
   4   0  14        0.73       -1.00      1.00 o
  -1   1  14        4.09        5.61      1.92 o
   0   1  14       33.75       40.43      2.59 o
   1   1  14       18.82       18.55      1.88 o
   2   1  14        6.23        7.29      1.32 o
   3   1  14        0.02        0.35      1.44 o
   4   1  14        9.53        9.91      1.55 o
  -1   2  14       17.58       17.40      1.96 o
   0   2  14       14.16       15.49      1.82 o
   1   2  14        1.35        0.70      0.97 o
   2   2  14        3.39        3.75      1.11 o
   3   2  14       27.62       26.78      2.14 o
   4   2  14        8.63        7.28      1.31 o
  -1   3  14        2.76        4.28      2.05 o
   0   3  14        3.65        4.34      1.25 o
   1   3  14        0.93        0.05      0.92 o
   2   3  14        8.95        8.26      1.37 o
   3   3  14       35.50       43.02      2.95 o
   4   3  14        0.00       -0.52      1.48 o
   0   4  14        0.02        0.25      1.05 o
   1   4  14        7.89        8.04      2.40 o
   2   4  14        0.91        0.24      0.91 o
   3   4  14       14.98       19.86      1.90 o
   4   4  14        0.79        2.31      1.75 o
   0   5  14        1.69        0.73      1.04 o
   1   5  14        1.47        1.63      1.08 o
   2   5  14       20.96       21.43      2.07 o
   3   5  14        3.57        1.46      1.02 o
   1   6  14        0.14        0.57      1.02 o
   2   6  14       13.52       13.98      1.81 o
   3   6  14        2.11        1.70      1.66 o
   2   7  14        1.66        0.79      1.44 o
   1  -1  15        0.72        1.44      1.35 o
   2  -1  15        6.10        7.20      1.88 o
   1   0  15        0.00       -0.90      0.98 o
   2   0  15        7.87        6.55      1.70 o
   1   1  15        0.76        1.02      1.05 o
   2   1  15        0.18       -0.35      1.18 o
   1   2  15        5.78        5.49      1.34 o
   2   2  15        2.96        2.44      1.31 o
   1   3  15        2.40        3.29      1.22 o
   2   3  15        3.45        4.76      1.66 o
   2   4  15       15.83       14.93      2.44 o
 
